# Supplementary material for: Redetermination of l-tryptophan hydro­bromide
Source: Acta Crystallogr Sect E Struct Rep Online. 2009 May 14;65(Pt 6):o1291–2. doi: 10.1107/S1600536809017322 (PMC2969532; doi:10.1107/S1600536809017322)
Supplement: Supplementary file 1 [file e-65-o1291-sup1.cif]

##############################################################################
###                                                                        ###
###        Electronic paper (Acta Crystallographica Section E)             ###
###                                                                        ###
##############################################################################
#                                                                            #
# This CIF contains the data in a paper accepted for publication in Acta     #
# Crystallographica Section E. It conforms to the requirements of Notes      #
# for Authors for Section E, and has been peer reviewed under the auspices   #
# of the IUCr Commission on Journals.                                        #
#                                                                            #
# Full details of the Crystallographic Information File format               #
# are given in the paper "The Crystallographic Information File (CIF):       #
# a New Standard Archive File for Crystallography" by S. R. Hall, F. H.      #
# Allen and I. D. Brown [Acta Cryst. (1991), A47, 655-685].                  #
#                                                                            #
# The current version of the core CIF dictionary is obtainable from          #
# ftp://ftp.iucr.org/pub/cif_core.dic. The current version number is 2.4.    #
#                                                                            #
# Software is freely available for graphical display of the structure(s) in  #
# this CIF.  For information consult the CIF home page http://www.iucr.org/  #
# cif/home.html                                                              #
#                                                                            #
# This file may be used for bona fide research purposes within the           #
# scientific community so long as proper attribution is given to the journal # 
# article from which it was obtained.                                        #
#                                                                            #
##############################################################################
                                             
data_I
_audit_creation_method     SHELXL97
_chemical_name_systematic
;
<i>L</i>-Tryptophan hydrobromide
;
_chemical_name_common     'L-Tryptophan Hydrobromide'
_chemical_formula_moiety     'C11 H13 N2 O2 + , Br -'
_chemical_formula_sum     'C11 H13 Br N2 O2'
_chemical_formula_iupac     'C11 H13 N2 O2 + , Br -'
_chemical_formula_weight     285.13
_chemical_melting_point     ?
_symmetry_cell_setting     monoclinic
_symmetry_space_group_name_H-M     'P 21'
_symmetry_space_group_name_hall     'P 2yb'
loop_
    _symmetry_equiv_pos_as_xyz
    'x, y, z'
    '-x, y+1/2, -z'
_cell_length_a     7.6272(3)
_cell_length_b     5.3840(2)
_cell_length_c     14.4358(5)
_cell_angle_alpha     90.00
_cell_angle_beta     100.688(3)
_cell_angle_gamma     90.00
_cell_volume     582.52(4)
_cell_formula_units_Z     2
_cell_measurement_reflns_used     4434
_cell_measurement_theta_min     3.7728
_cell_measurement_theta_max     31.9329
_cell_measurement_temperature     100(2)
_exptl_crystal_description     needle
_exptl_crystal_colour     colourless
_exptl_crystal_size_max     0.40
_exptl_crystal_size_mid     0.15
_exptl_crystal_size_min     0.15
_exptl_crystal_density_diffrn     1.626
_exptl_crystal_density_meas     ?
_exptl_crystal_density_method     'not measured'
_exptl_crystal_F_000     288
_exptl_absorpt_coefficient_mu     3.515
_exptl_absorpt_correction_type     multi-scan
_exptl_absorpt_process_details
;
(SCALE3 ABSPACK in CrysAlis RED; Oxford Diffraction, 2008)
;
_exptl_absorpt_correction_T_min     0.3337
_exptl_absorpt_correction_T_max     0.6206
_exptl_special_details
;
;
_diffrn_ambient_temperature     100(2)
_diffrn_radiation_type     'Mo K\a'
_diffrn_radiation_wavelength     0.71073
_diffrn_radiation_source     'Enhance (Mo) X-ray Source'
_diffrn_radiation_monochromator     'graphite'
_diffrn_measurement_device_type     'Oxford Xcalibur2 CCD'
_diffrn_measurement_method     \w/2\q
_diffrn_detector_area_resol_mean     8.4190
_diffrn_reflns_number     5749
_diffrn_reflns_av_R_equivalents     0.0237
_diffrn_reflns_av_sigmaI/netI     0.0354
_diffrn_reflns_theta_min     4.05
_diffrn_reflns_theta_max     32.02
_diffrn_reflns_theta_full     25.00
_diffrn_measured_fraction_theta_max     0.932
_diffrn_measured_fraction_theta_full     0.995
_diffrn_reflns_limit_h_min     -11
_diffrn_reflns_limit_h_max     10
_diffrn_reflns_limit_k_min     -6
_diffrn_reflns_limit_k_max     7
_diffrn_reflns_limit_l_min     -21
_diffrn_reflns_limit_l_max     21
_diffrn_standards_number     ?
_diffrn_standards_interval_count     ?
_diffrn_standards_interval_time     ?
_diffrn_standards_decay_%     ?
_refine_special_details
;
Refinement of <i>F</i>^2^ against ALL reflections. The weighted <i>R</i>-factor
<i>wR</i> and goodness of fit <i>S</i> are based on <i>F</i>^2^, conventional
<i>R</i>-factors <i>R</i> are based on <i>F</i>, with <i>F</i> set to zero for
negative <i>F</i>^2^. The threshold expression of <i>F</i>^2^ >
\s(<i>F</i>^2^) is used only for calculating <i>R</i>-factors(gt) <i>etc</i>.
and is not relevant to the choice of reflections for refinement.
<i>R</i>-factors based on <i>F</i>^2^ are statistically about twice as large
as those based on <i>F</i>, and <i>R</i>- factors based on ALL data will be
even larger.
;
_reflns_number_total     2731
_reflns_number_gt     2507
_reflns_threshold_expression     I>2\s(I)
_refine_ls_structure_factor_coef     Fsqd
_refine_ls_matrix_type     full
_refine_ls_R_factor_all     0.0302
_refine_ls_R_factor_gt     0.0271
_refine_ls_wR_factor_gt     0.0625
_refine_ls_wR_factor_ref     0.0631
_refine_ls_goodness_of_fit_ref     1.006
_refine_ls_restrained_S_all     1.006
_refine_ls_number_reflns     2731
_refine_ls_number_parameters     147
_refine_ls_number_restraints     1
_refine_ls_hydrogen_treatment     constr
_refine_ls_weighting_scheme     calc
_refine_ls_weighting_details
               'calc w = 1/[\s^2^(Fo^2^)+(0.0388P)^2^] where P=(Fo^2^+2Fc^2^)/3'
_atom_sites_solution_hydrogens     geom
_atom_sites_solution_primary     direct
_atom_sites_solution_secondary     difmap
_refine_ls_shift/su_max     0.000
_refine_ls_shift/su_mean     0.000
_refine_diff_density_max     0.331
_refine_diff_density_min     -1.141
_refine_ls_extinction_method     none
_refine_ls_extinction_coef     ?
_refine_ls_abs_structure_details     'Flack (1983), 523 Freidel pairs'
_refine_ls_abs_structure_Flack     0.009(9)
loop_
    _atom_type_symbol
    _atom_type_description
    _atom_type_scat_dispersion_real
    _atom_type_scat_dispersion_imag
    _atom_type_scat_source
    'C' 'C' 0.0033 0.0016
                         'International Tables Vol C Tables 4.2.6.8 and 6.1.1.4'
    'H' 'H' 0.0000 0.0000
                         'International Tables Vol C Tables 4.2.6.8 and 6.1.1.4'
    'N' 'N' 0.0061 0.0033
                         'International Tables Vol C Tables 4.2.6.8 and 6.1.1.4'
    'O' 'O' 0.0106 0.0060
                         'International Tables Vol C Tables 4.2.6.8 and 6.1.1.4'
    'Br' 'Br' -0.2901 2.4595
                         'International Tables Vol C Tables 4.2.6.8 and 6.1.1.4'
_computing_data_collection     'CrysAlis CCD (Oxford Diffraction, 2008)'
_computing_cell_refinement     'CrysAlis RED (Oxford Diffraction, 2008)'
_computing_data_reduction     'CrysAlis RED (Oxford Diffraction, 2008)'
_computing_structure_solution     'SHELXS97 (Sheldrick, 2008)'
_computing_structure_refinement     'SHELXL97 (Sheldrick, 2008)'
_computing_molecular_graphics     'ORTEP-3 (Farrugia, 1997)'
_computing_publication_material     'WinGX (Farrugia, 1999)'
loop_
    _atom_site_type_symbol
    _atom_site_label
    _atom_site_fract_x
    _atom_site_fract_y
    _atom_site_fract_z
    _atom_site_U_iso_or_equiv
    _atom_site_adp_type
    _atom_site_calc_flag
    _atom_site_refinement_flags
    _atom_site_occupancy
    _atom_site_disorder_assembly
    _atom_site_disorder_group
    C C1 0.2755(3) 0.4954(5) 0.66336(17) 0.0112(4) Uani d . 1 . .
    H H6 0.4001 0.5280 0.6774 0.013 Uiso calc R 1 . .
    C C2 0.1920(3) 0.3004(4) 0.69909(15) 0.0095(5) Uani d . 1 . .
    C C3 0.0055(3) 0.3213(4) 0.65929(15) 0.0086(4) Uani d . 1 . .
    C C4 -0.1449(3) 0.1811(5) 0.66802(15) 0.0111(4) Uani d . 1 . .
    H H1 -0.1339 0.0367 0.7065 0.013 Uiso calc R 1 . .
    C C5 -0.3108(3) 0.2569(9) 0.61935(14) 0.0141(4) Uani d . 1 . .
    H H2 -0.4140 0.1638 0.6253 0.017 Uiso calc R 1 . .
    C C6 -0.3286(3) 0.4686(5) 0.56162(17) 0.0141(5) Uani d . 1 . .
    H H3 -0.4436 0.5159 0.5291 0.017 Uiso calc R 1 . .
    C C7 -0.1815(3) 0.6103(5) 0.55101(17) 0.0125(4) Uani d . 1 . .
    H H4 -0.1932 0.7530 0.5116 0.015 Uiso calc R 1 . .
    C C8 -0.0151(3) 0.5338(5) 0.60080(16) 0.0103(4) Uani d . 1 . .
    C C9 0.2770(3) 0.0989(5) 0.76424(16) 0.0100(4) Uani d . 1 . .
    H H7 0.3862 0.0421 0.7428 0.012 Uiso calc R 1 . .
    H H8 0.1939 -0.0438 0.7591 0.012 Uiso calc R 1 . .
    C C10 0.3269(3) 0.1746(5) 0.86847(15) 0.0109(4) Uani d . 1 . .
    H H9 0.3832 0.0280 0.9049 0.013 Uiso calc R 1 . .
    C C11 0.4583(3) 0.3889(5) 0.88531(16) 0.0124(5) Uani d . 1 . .
    N N1 0.1513(3) 0.6363(4) 0.60405(14) 0.0120(4) Uani d . 1 . .
    H H5 0.1746 0.7698 0.5733 0.014 Uiso calc R 1 . .
    N N2 0.1651(2) 0.2443(6) 0.90642(12) 0.0142(3) Uani d . 1 . .
    H H13 0.1107 0.3761 0.8735 0.021 Uiso calc R 1 . .
    H H11 0.1972 0.2860 0.9683 0.021 Uiso calc R 1 . .
    H H12 0.0885 0.1133 0.9006 0.021 Uiso calc R 1 . .
    O O1 0.4357(3) 0.5748(4) 0.92793(13) 0.0166(4) Uani d . 1 . .
    O O2 0.5974(2) 0.3408(4) 0.84628(15) 0.0229(4) Uani d . 1 . .
    H H10 0.6731 0.4547 0.8596 0.034 Uiso calc R 1 . .
    Br Br1 0.90610(3) 0.74408(5) 0.873511(13) 0.01394(7) Uani d . 1 . .
loop_
    _atom_site_aniso_label
    _atom_site_aniso_U_11
    _atom_site_aniso_U_22
    _atom_site_aniso_U_33
    _atom_site_aniso_U_12
    _atom_site_aniso_U_13
    _atom_site_aniso_U_23
    C1 0.0119(10) 0.0122(12) 0.0092(10) -0.0014(9) 0.0012(8) -0.0008(8)
    C2 0.0108(9) 0.0105(14) 0.0072(9) 0.0005(7) 0.0017(7) -0.0011(7)
    C3 0.0107(10) 0.0096(10) 0.0051(9) 0.0013(7) 0.0001(7) -0.0008(7)
    C4 0.0132(10) 0.0116(11) 0.0080(9) 0.0002(8) 0.0005(7) 0.0008(7)
    C5 0.0117(9) 0.0175(11) 0.0133(9) -0.0010(17) 0.0028(7) -0.0037(17)
    C6 0.0122(11) 0.0190(13) 0.0104(11) 0.0051(9) 0.0002(8) 0.0005(9)
    C7 0.0176(11) 0.0114(11) 0.0084(10) 0.0043(9) 0.0024(8) 0.0010(8)
    C8 0.0150(11) 0.0099(10) 0.0063(10) -0.0006(9) 0.0027(8) -0.0012(8)
    C9 0.0107(10) 0.0092(10) 0.0089(10) -0.0004(8) -0.0010(8) -0.0020(8)
    C10 0.0142(11) 0.0095(10) 0.0081(10) -0.0010(8) -0.0002(7) -0.0002(8)
    C11 0.0128(10) 0.0127(12) 0.0091(10) -0.0035(9) -0.0048(8) 0.0010(9)
    N1 0.0172(10) 0.0092(10) 0.0095(9) -0.0020(8) 0.0023(7) 0.0019(7)
    N2 0.0194(8) 0.0124(8) 0.0120(7) -0.0064(15) 0.0062(6) -0.0017(14)
    O1 0.0216(9) 0.0114(9) 0.0158(9) -0.0046(7) 0.0009(7) -0.0030(7)
    O2 0.0124(9) 0.0217(10) 0.0354(11) -0.0078(8) 0.0061(8) -0.0112(9)
    Br1 0.01610(10) 0.01382(11) 0.01214(9) -0.00518(15) 0.00322(6) 0.00128(14)
_geom_special_details
;
All e.s.d.'s (except the e.s.d. in the dihedral angle between two l.s. planes)
are estimated using the full covariance matrix. The cell e.s.d.'s are taken
into account individually in the estimation of e.s.d.'s in distances, angles
and torsion angles; correlations between e.s.d.'s in cell parameters are only
used when they are defined by crystal symmetry. An approximate (isotropic)
treatment of cell e.s.d.'s is used for estimating e.s.d.'s involving l.s.
planes.
;
loop_
    _geom_bond_atom_site_label_1
    _geom_bond_atom_site_label_2
    _geom_bond_site_symmetry_2
    _geom_bond_distance
    _geom_bond_publ_flag
    C1 C2 . 1.377(3) ?
    C1 N1 . 1.381(3) ?
    C1 H6 . 0.9500 ?
    C2 C3 . 1.436(3) ?
    C2 C9 . 1.502(3) ?
    C3 C4 . 1.398(3) ?
    C3 C8 . 1.413(3) ?
    C4 C5 . 1.390(3) ?
    C4 H1 . 0.9500 ?
    C5 C6 . 1.404(5) ?
    C5 H2 . 0.9500 ?
    C6 C7 . 1.389(4) ?
    C6 H3 . 0.9500 ?
    C7 C8 . 1.399(3) ?
    C7 H4 . 0.9500 ?
    C8 N1 . 1.377(3) ?
    C9 C10 . 1.537(3) ?
    C9 H7 . 0.9900 ?
    C9 H8 . 0.9900 ?
    C10 N2 . 1.488(3) ?
    C10 C11 . 1.518(3) ?
    C10 H9 . 1.0000 ?
    C11 O1 . 1.204(3) ?
    C11 O2 . 1.316(3) ?
    N1 H5 . 0.8800 ?
    N2 H13 . 0.9100 ?
    N2 H11 . 0.9100 ?
    N2 H12 . 0.9100 ?
    O2 H10 . 0.8400 ?
loop_
    _geom_angle_atom_site_label_1
    _geom_angle_atom_site_label_2
    _geom_angle_atom_site_label_3
    _geom_angle_site_symmetry_1
    _geom_angle_site_symmetry_3
    _geom_angle
    _geom_angle_publ_flag
    C2 C1 N1 . . 109.8(2) ?
    C2 C1 H6 . . 125.1 ?
    N1 C1 H6 . . 125.1 ?
    C1 C2 C3 . . 106.5(2) ?
    C1 C2 C9 . . 127.5(2) ?
    C3 C2 C9 . . 126.0(2) ?
    C4 C3 C8 . . 119.2(2) ?
    C4 C3 C2 . . 133.6(2) ?
    C8 C3 C2 . . 107.1(2) ?
    C5 C4 C3 . . 118.8(3) ?
    C5 C4 H1 . . 120.6 ?
    C3 C4 H1 . . 120.6 ?
    C4 C5 C6 . . 121.1(3) ?
    C4 C5 H2 . . 119.4 ?
    C6 C5 H2 . . 119.4 ?
    C7 C6 C5 . . 121.4(2) ?
    C7 C6 H3 . . 119.3 ?
    C5 C6 H3 . . 119.3 ?
    C6 C7 C8 . . 117.1(2) ?
    C6 C7 H4 . . 121.4 ?
    C8 C7 H4 . . 121.4 ?
    N1 C8 C7 . . 129.9(2) ?
    N1 C8 C3 . . 107.7(2) ?
    C7 C8 C3 . . 122.4(2) ?
    C2 C9 C10 . . 114.9(2) ?
    C2 C9 H7 . . 108.5 ?
    C10 C9 H7 . . 108.5 ?
    C2 C9 H8 . . 108.5 ?
    C10 C9 H8 . . 108.5 ?
    H7 C9 H8 . . 107.5 ?
    N2 C10 C11 . . 108.5(2) ?
    N2 C10 C9 . . 110.80(18) ?
    C11 C10 C9 . . 113.26(19) ?
    N2 C10 H9 . . 108.0 ?
    C11 C10 H9 . . 108.0 ?
    C9 C10 H9 . . 108.0 ?
    O1 C11 O2 . . 125.8(2) ?
    O1 C11 C10 . . 124.1(2) ?
    O2 C11 C10 . . 110.0(2) ?
    C8 N1 C1 . . 108.9(2) ?
    C8 N1 H5 . . 125.6 ?
    C1 N1 H5 . . 125.6 ?
    C10 N2 H13 . . 109.5 ?
    C10 N2 H11 . . 109.5 ?
    H13 N2 H11 . . 109.5 ?
    C10 N2 H12 . . 109.5 ?
    H13 N2 H12 . . 109.5 ?
    H11 N2 H12 . . 109.5 ?
    C11 O2 H10 . . 109.5 ?
loop_
    _geom_torsion_atom_site_label_1
    _geom_torsion_atom_site_label_2
    _geom_torsion_atom_site_label_3
    _geom_torsion_atom_site_label_4
    _geom_torsion_site_symmetry_1
    _geom_torsion_site_symmetry_2
    _geom_torsion_site_symmetry_3
    _geom_torsion_site_symmetry_4
    _geom_torsion
    _geom_torsion_publ_flag
    N1 C1 C2 C3 . . . . 0.3(3) ?
    N1 C1 C2 C9 . . . . 178.4(2) ?
    C1 C2 C3 C4 . . . . 179.8(2) ?
    C9 C2 C3 C4 . . . . 1.6(4) ?
    C1 C2 C3 C8 . . . . -0.5(2) ?
    C9 C2 C3 C8 . . . . -178.7(2) ?
    C8 C3 C4 C5 . . . . -0.6(3) ?
    C2 C3 C4 C5 . . . . 179.1(3) ?
    C3 C4 C5 C6 . . . . 0.6(4) ?
    C4 C5 C6 C7 . . . . -0.1(4) ?
    C5 C6 C7 C8 . . . . -0.4(4) ?
    C6 C7 C8 N1 . . . . -179.9(2) ?
    C6 C7 C8 C3 . . . . 0.4(3) ?
    C4 C3 C8 N1 . . . . -179.7(2) ?
    C2 C3 C8 N1 . . . . 0.6(2) ?
    C4 C3 C8 C7 . . . . 0.1(3) ?
    C2 C3 C8 C7 . . . . -179.7(2) ?
    C1 C2 C9 C10 . . . . 78.8(3) ?
    C3 C2 C9 C10 . . . . -103.4(3) ?
    C2 C9 C10 N2 . . . . 62.4(3) ?
    C2 C9 C10 C11 . . . . -59.8(3) ?
    N2 C10 C11 O1 . . . . 4.3(3) ?
    C9 C10 C11 O1 . . . . 127.8(3) ?
    N2 C10 C11 O2 . . . . -175.31(19) ?
    C9 C10 C11 O2 . . . . -51.8(3) ?
    C7 C8 N1 C1 . . . . 179.9(2) ?
    C3 C8 N1 C1 . . . . -0.4(3) ?
    C2 C1 N1 C8 . . . . 0.1(3) ?
loop_
    _geom_hbond_atom_site_label_D
    _geom_hbond_atom_site_label_H
    _geom_hbond_atom_site_label_A
    _geom_hbond_site_symmetry_A
    _geom_hbond_distance_DH
    _geom_hbond_distance_HA
    _geom_hbond_distance_DA
    _geom_hbond_angle_DHA
    C7 H4 Cg1 2_546 0.9500 2.66 3.494(3) 146
    N1 H5 Cg2 2_546 0.8800 2.72 3.406(2) 136
    N2 H11 Br1 2_647 0.9100 2.56 3.3208(17) 142
    N2 H12 Br1 1_445 0.9100 2.42 3.322(3) 173
    N2 H13 Br1 1_455 0.9100 2.52 3.320(3) 147
    C4 H1 Br1 1_445 0.9500 2.85 3.750(2) 159
    C10 H9 O1 1_545 1.00 2.49 3.404(3) 153
    C10 H9 O1 2_647 1.00 2.56 3.199(3) 121
    O2 H10 Br1 1_555 0.8400 2.34 3.173(2) 169
data_global
_journal_date_recd_electronic     2009-05-07
_journal_date_accepted     2009-05-08
_journal_name_full     'Acta Crystallographica, Section E'
_journal_year     2009
_journal_volume     65
_journal_issue      6
_journal_page_first     o1291
_journal_page_last     o1292
_journal_paper_category     QO
_journal_coeditor_code     AT2781
_publ_contact_author_name     'Kirsty Stewart'
_publ_contact_author_address
;
School of Chemical and Physical Sciences
University of KwaZulu-Natal
Scottsville 3209
South Africa
;
_publ_contact_author_email     'stewart@ukzn.ac.za'
_publ_contact_author_fax     '+27 33 260 5009'
_publ_contact_author_phone     '+27 33 260 5272'
_publ_section_title
;
Redetermination of <i>L</i>-tryptophan hydrobromide
;
loop_
    _publ_author_name
    _publ_author_address
    'Stewart, Kirsty'
;
School of Chemical and Physical Sciences
University of KwaZulu-Natal
Scottsville 3209
South Africa
;
