# Supplementary material for: Redetermination of l-tryptophan hydro­bromide
Source: Acta Crystallogr Sect E Struct Rep Online. 2009 May 14;65(Pt 6):o1291–2. doi: 10.1107/S1600536809017322 (PMC2969532; doi:10.1107/S1600536809017322)
Supplement: Supplementary file 2 [file e-65-o1291-Isup2.hkl]

#
# h,k,l, Fc-squared, Fo-squared, sigma(Fo-squared) and status flag
#
data_I
_shelx_title ' LTRP_HBR_RED1 in P2(1)'
_shelx_refln_list_code          4
_shelx_F_calc_maximum      123.68
_exptl_crystal_F_000       288.00
_reflns_d_resolution_high  0.6703
 
loop_
 _symmetry_equiv_pos_as_xyz
 'x, y, z'
 '-x, y+1/2, -z'
 
_cell_length_a     7.6272
_cell_length_b     5.3840
_cell_length_c    14.4358
_cell_angle_alpha  90.000
_cell_angle_beta  100.688
_cell_angle_gamma  90.000
 
_shelx_F_squared_multiplier     1.000
 
loop_
 _refln_index_h
 _refln_index_k
 _refln_index_l
 _refln_F_squared_calc
 _refln_F_squared_meas
 _refln_F_squared_sigma
 _refln_observed_status
   9  -4   0       93.55       67.49     19.82 o
   3  -3   0     2060.48     2101.79     15.35 o
   8  -3   0      417.06      403.29     22.35 o
   7  -2   0      228.61      223.24      9.97 o
   8  -2   0       14.14       10.75     12.61 o
   9  -2   0       79.04       77.15     15.45 o
   1  -1   0     1840.56     1718.47      7.37 o
   5  -1   0      118.78      132.72      6.30 o
   6  -1   0      145.46      141.35      7.53 o
   7  -1   0      201.78      219.17      9.44 o
   8  -1   0      814.74      893.62     44.52 o
   9  -1   0      319.20      335.59     19.38 o
   2   0   0       11.89       17.29      1.62 o
   3   0   0      233.94      249.05      6.48 o
   4   0   0     1562.43     1652.50     32.55 o
   5   0   0      711.97      811.24     21.25 o
   6   0   0      217.47      248.39     12.32 o
   7   0   0       32.91       43.41      6.53 o
   8   0   0       57.96       63.93     13.11 o
   9   0   0      115.60      110.35     16.81 o
  10   0   0      292.46      274.40     22.45 o
  11   0   0      254.98      250.56     24.20 o
   1   1   0     1773.33     1723.81      5.50 o
   2   1   0     5107.20     4475.89     13.82 o
   3   1   0     1096.00     1083.10      8.41 o
   4   1   0     1091.07     1135.55     10.21 o
   5   1   0      142.70      145.73      5.11 o
   6   1   0      210.95      220.53      6.93 o
   7   1   0      219.14      240.55     16.60 o
   8   1   0      811.64      886.05     27.90 o
   9   1   0      280.91      291.53     21.01 o
  10   1   0      138.98      135.03     19.62 o
   0   2   0     3926.80     3395.11     80.10 o
   1   2   0     3522.15     3192.29     17.35 o
   2   2   0      271.93      290.90      3.25 o
   3   2   0      540.82      573.99      5.73 o
   4   2   0     1572.38     1590.23     11.03 o
   5   2   0      899.23      909.62     16.17 o
   6   2   0      376.75      406.83     14.35 o
   8   2   0       16.72       22.32     14.90 o
   9   2   0      106.90      108.59     19.56 o
  10   2   0      328.82      307.72     25.32 o
   1   3   0      726.37      738.44      6.18 o
   2   3   0     2094.00     2059.89      9.66 o
   3   3   0     2131.72     2089.36     17.78 o
   4   3   0      213.03      212.99      4.63 o
   5   3   0       59.42       66.88      4.30 o
   6   3   0       61.34       49.49      6.23 o
   7   3   0      413.20      425.38     15.42 o
   8   3   0      437.05      425.69     28.43 o
   9   3   0      284.12      269.05     16.38 o
  10   3   0       31.24       35.15     18.42 o
   0   4   0     1258.17     1221.30     14.94 o
   1   4   0     1243.11     1228.71     11.98 o
   2   4   0       94.02       94.93      3.83 o
   3   4   0        6.14        7.82      3.12 o
   4   4   0      366.65      350.32      6.39 o
   5   4   0     1103.01     1063.81     16.01 o
   6   4   0      330.74      345.13     10.45 o
   7   4   0      219.28      211.57     13.25 o
   8   4   0       15.72       15.59     12.15 o
   9   4   0       87.50       84.93     14.51 o
   1   5   0      322.75      320.51      8.95 o
   2   5   0     1446.78     1439.95     14.24 o
   3   5   0     1029.53     1047.05     12.78 o
   4   5   0      112.33      109.72      6.33 o
   5   5   0       13.29       19.49      5.82 o
   6   5   0       27.37       27.14      7.61 o
   7   5   0      422.98      438.83     26.09 o
   8   5   0       72.60       65.52     21.45 o
   0   6   0      448.97      500.37     21.09 o
   1   6   0      237.31      239.82      7.83 o
   2   6   0      199.99      198.57      7.72 o
   3   6   0      125.51      130.07      8.30 o
   4   6   0      184.37      174.18      9.10 o
   5   6   0      390.72      400.22     16.04 o
   6   6   0      366.81      361.70     17.10 o
   7   6   0       80.05       82.62     21.57 o
   1   7   0      204.22      204.91     10.95 o
   2   7   0      385.52      395.53     18.30 o
   3   7   0      330.33      327.92     16.10 o
   4   7   0       69.07       70.74     12.35 o
   5   7   0        3.12       12.38     17.77 o
  -9  -4   1       26.52       19.74     18.38 o
   9  -4   1       78.00       76.02     20.23 o
 -10  -3   1      115.48      149.00     20.47 o
  -9  -3   1      382.45      370.71     23.75 o
  -8  -3   1      166.83      173.78     17.79 o
   2  -3   1     1710.07     1705.73     12.32 o
   3  -3   1      786.13      813.95     10.87 o
   4  -3   1        7.72        8.41      4.56 o
   8  -3   1       45.38       33.01     15.25 o
   9  -3   1       50.20       37.11     17.26 o
  -9  -2   1       53.31       67.45     15.16 o
  -8  -2   1      221.23      209.34     16.95 o
  -7  -2   1     1142.55     1162.43     27.61 o
  -6  -2   1     1015.49     1033.89     19.89 o
  -4  -2   1        9.03       10.11      4.07 o
  -3  -2   1     1363.71     1300.28     12.31 o
   7  -2   1      191.94      182.71     12.53 o
   8  -2   1      184.15      208.71     17.14 o
  -9  -1   1      298.39      319.86     17.53 o
  -8  -1   1      386.73      402.32     28.93 o
  -7  -1   1      189.84      189.92      8.99 o
  -6  -1   1       94.71       84.66      6.52 o
  -5  -1   1      646.57      680.10     11.40 o
  -4  -1   1     2392.21     2402.83     24.44 o
   4  -1   1      145.76      161.22      8.33 o
   5  -1   1     1186.06     1255.14     21.99 o
   6  -1   1     1967.34     2014.00     20.83 o
   7  -1   1      714.51      699.37     20.81 o
   8  -1   1      206.86      223.28     14.20 o
   9  -1   1        1.33        6.03     13.15 o
 -11   0   1      134.90      122.09     20.56 o
 -10   0   1       94.63      110.28     18.88 o
  -9   0   1       19.37       31.42     14.77 o
  -8   0   1      393.63      412.80     22.07 o
  -7   0   1     1296.29     1400.94     77.50 o
  -6   0   1     1662.84     1809.38     75.63 o
  -5   0   1      742.49      831.03     21.31 o
  -4   0   1        0.07        3.58      2.25 o
  -3   0   1     1121.84     1250.26     14.53 o
  -2   0   1     4808.37     3903.07     16.66 o
   2   0   1       16.71       21.83      3.32 o
   3   0   1     4121.11     3974.27     21.34 o
   4   0   1     3229.83     3459.25     22.99 o
   5   0   1      578.24      672.02     25.66 o
   6   0   1     1083.33     1120.67     24.38 o
   7   0   1       69.18       82.54      7.32 o
   8   0   1      199.14      206.99     16.75 o
   9   0   1      419.96      403.91     21.89 o
  10   0   1       30.41       30.90     16.68 o
  11   0   1       37.67       26.55     17.98 o
 -10   1   1      117.44      101.69     20.33 o
  -9   1   1      283.61      284.38     20.80 o
  -8   1   1      443.32      420.28     21.30 o
  -7   1   1      158.49      172.51      9.99 o
  -6   1   1       95.00       84.81      5.08 o
  -5   1   1      842.36      853.92     12.13 o
  -4   1   1     2357.65     2395.02     24.84 o
  -3   1   1     2117.53     2083.57     18.70 o
  -2   1   1      538.52      525.23      7.17 o
  -1   1   1       41.91       40.39      1.18 o
   0   1   1      980.96      912.69     28.00 o
   1   1   1     6940.21     5482.33     82.85 o
   2   1   1     5145.19     4499.80     13.91 o
   3   1   1      362.04      364.42      4.49 o
   4   1   1      150.36      161.59      4.79 o
   5   1   1     1199.81     1239.75     35.31 o
   6   1   1     1995.94     2012.87     26.28 o
   7   1   1      660.52      630.46     22.80 o
   8   1   1      238.67      251.00     18.78 o
   9   1   1        5.05       11.25     13.88 o
  10   1   1       18.56       32.87     17.49 o
 -10   2   1       15.07       14.40     19.94 o
  -9   2   1       73.61       79.93     18.60 o
  -8   2   1      159.48      146.99     17.69 o
  -7   2   1     1188.84     1217.63     31.21 o
  -6   2   1     1023.67      995.33     29.03 o
  -5   2   1      167.76      156.29      5.55 o
  -4   2   1       10.44       12.50      2.55 o
  -3   2   1     1241.54     1278.36     12.90 o
  -2   2   1     1037.03     1063.27      8.91 o
  -1   2   1     4098.63     3706.60     27.96 o
   0   2   1     2244.26     2099.60     16.71 o
   1   2   1      123.77      128.25      3.46 o
   2   2   1      368.63      404.99      5.32 o
   3   2   1     1474.59     1491.28      9.35 o
   4   2   1     1976.22     1976.97     13.62 o
   5   2   1     1148.61     1148.39     19.77 o
   6   2   1       27.34       21.39      5.65 o
   7   2   1      209.99      200.38     15.71 o
   8   2   1      164.99      165.81     17.57 o
   9   2   1      251.87      242.04     20.61 o
  10   2   1      241.78      208.94     23.90 o
 -10   3   1      121.86      126.37     20.53 o
  -9   3   1      389.81      404.35     18.08 o
  -8   3   1      185.91      188.60     26.04 o
  -7   3   1       58.69       60.62     10.54 o
  -6   3   1      359.30      330.05     14.30 o
  -5   3   1     1388.26     1384.40     12.37 o
  -4   3   1      705.58      676.55      7.98 o
  -3   3   1      991.35      979.10      7.22 o
  -2   3   1      371.26      380.53      4.73 o
  -1   3   1      133.18      162.02      3.01 o
   0   3   1      511.28      455.45      9.83 o
   1   3   1     2085.17     2070.49     11.72 o
   2   3   1     1617.16     1669.20      9.93 o
   3   3   1      797.23      789.58      9.65 o
   4   3   1        5.39        6.47      2.70 o
   5   3   1      636.12      651.54     13.25 o
   6   3   1     1088.31      979.99     30.02 o
   7   3   1      426.49      402.85     15.06 o
   8   3   1       46.14       42.24     11.10 o
   9   3   1       58.74       55.14     13.04 o
  -9   4   1       37.34       35.02     14.53 o
  -8   4   1      186.09      182.67     14.98 o
  -7   4   1      327.29      326.80     15.11 o
  -6   4   1      553.14      545.01     19.83 o
  -5   4   1      105.16       95.24      5.74 o
  -4   4   1       36.99       40.98      3.80 o
  -3   4   1       49.88       55.33      3.34 o
  -2   4   1      697.72      705.57      7.58 o
  -1   4   1     2426.34     2316.58     12.30 o
   0   4   1      411.65      404.67      5.09 o
   1   4   1      333.15      328.38      5.94 o
   2   4   1      268.65      269.49      5.28 o
   3   4   1     1677.51     1646.41     44.30 o
   4   4   1     1795.20     1779.34     21.96 o
   5   4   1      338.56      316.29      8.69 o
   6   4   1       22.24       14.88      6.42 o
   7   4   1       30.27       34.44     10.10 o
   8   4   1      283.19      251.11     23.00 o
  -8   5   1      164.26      177.06     16.34 o
  -7   5   1       38.84       36.68     11.95 o
  -6   5   1      160.85      158.18      9.49 o
  -5   5   1      121.48      133.79      7.12 o
  -4   5   1      808.34      809.75     14.39 o
  -3   5   1      300.02      294.43      6.71 o
  -2   5   1        8.51       10.59      3.70 o
  -1   5   1        8.03        6.75      4.06 o
   0   5   1      661.03      668.21     10.77 o
   1   5   1      981.28      979.60     11.42 o
   2   5   1     1048.97     1024.06     16.80 o
   3   5   1      371.94      376.84      9.46 o
   4   5   1       22.89       20.19      5.37 o
   5   5   1      156.54      153.40      7.48 o
   6   5   1      337.44      311.45     11.81 o
   7   5   1      254.95      234.39     22.32 o
   8   5   1       57.84       57.25     19.53 o
  -7   6   1       41.53       51.86     20.01 o
  -6   6   1      216.99      223.85     15.06 o
  -5   6   1       98.34       90.71      8.73 o
  -4   6   1       51.62       49.64      7.47 o
  -3   6   1       19.03       18.75      5.89 o
  -2   6   1      598.65      595.39     11.02 o
  -1   6   1      625.61      635.21     15.25 o
   0   6   1      620.65      614.73     10.89 o
   1   6   1       79.42       76.50      6.32 o
   2   6   1       84.78       86.18      7.29 o
   3   6   1      316.99      330.40     26.72 o
   4   6   1      579.69      599.20     49.28 o
   5   6   1      152.64      148.82     19.09 o
   6   6   1       44.15       33.29     11.27 o
   7   6   1       44.41       36.55     20.78 o
  -5   7   1      145.99      150.21     14.33 o
  -4   7   1      350.38      372.63     16.83 o
  -3   7   1      253.79      271.31     14.84 o
  -2   7   1       63.43       71.83      7.75 o
  -1   7   1       48.52       56.13      9.79 o
   0   7   1      253.67      253.83     11.60 o
   1   7   1      375.96      392.75     13.52 o
   2   7   1      304.35      343.16     16.13 o
   3   7   1      108.13      123.53     12.93 o
   4   7   1       42.14       42.24     12.45 o
  -9  -4   2      143.28      136.82     21.65 o
  -8  -4   2      457.40      435.28     25.73 o
   9  -4   2      118.08      100.07     20.35 o
 -10  -3   2      260.31      273.78     22.88 o
  -9  -3   2       80.57       64.81     17.25 o
  -8  -3   2        8.53        8.73     14.65 o
  -7  -3   2      106.79      131.40     15.26 o
   3  -3   2       33.78       41.63      4.36 o
 -10  -2   2       25.41       50.77     15.76 o
  -9  -2   2      380.03      405.11     21.32 o
  -8  -2   2      699.35      731.58     24.07 o
  -7  -2   2      498.19      498.49     19.72 o
  -6  -2   2       74.67       82.08      6.53 o
  -5  -2   2      295.48      282.55      9.67 o
  -4  -2   2      544.39      527.78     10.06 o
   2  -2   2     2327.38     2209.48     15.82 o
   5  -2   2      356.42      366.62     12.85 o
   7  -2   2      513.22      492.27     17.81 o
   8  -2   2      696.98      778.81     25.39 o
  -9  -1   2      215.46      242.13     30.57 o
  -8  -1   2        3.28       13.08      7.44 o
  -7  -1   2      286.73      294.53     10.18 o
  -6  -1   2     1494.35     1489.40     17.71 o
  -5  -1   2     1346.17     1374.51     22.67 o
  -4  -1   2      427.36      404.36      9.61 o
  -2  -1   2      499.12      524.17      6.50 o
   5  -1   2     1962.63     1995.15     28.08 o
   6  -1   2      917.83      962.05     32.75 o
   7  -1   2      192.25      202.95     10.23 o
   8  -1   2       28.02       29.86     11.83 o
   9  -1   2      280.43      274.30     19.03 o
  10  -1   2      299.61      271.25     20.85 o
 -11   0   2       14.30       15.04     17.32 o
 -10   0   2      237.86      239.95     21.83 o
  -9   0   2      174.81      161.00     16.92 o
  -8   0   2      587.61      653.41     14.84 o
  -7   0   2     1922.68     2027.66     50.83 o
  -6   0   2       12.22       25.82      9.84 o
  -5   0   2      170.77      174.51      4.02 o
  -4   0   2      591.76      575.79     20.53 o
  -3   0   2     1150.54     1126.17     11.87 o
  -2   0   2     5168.18     4639.82    100.58 o
   1   0   2      235.57      296.36      4.70 o
   2   0   2     2419.13     2417.96     19.43 o
   3   0   2     2414.35     2440.15     25.57 o
   4   0   2     1058.96     1125.24     17.65 o
   5   0   2       50.14       55.18      3.77 o
   6   0   2       78.84       90.18      6.91 o
   7   0   2     1360.17     1379.85     29.75 o
   8   0   2      135.86      150.48     15.17 o
   9   0   2      434.48      400.66     22.46 o
  10   0   2       53.96       70.40     17.63 o
 -11   1   2      230.41      197.76     22.55 o
 -10   1   2      373.81      434.64     26.36 o
  -9   1   2      207.62      229.27     21.29 o
  -8   1   2        3.65        2.33      8.51 o
  -7   1   2      238.64      258.80     11.35 o
  -6   1   2     1256.24     1290.82     18.51 o
  -5   1   2     1488.86     1404.54     11.55 o
  -4   1   2      277.62      259.62      8.05 o
  -3   1   2      109.35      127.92      3.16 o
  -2   1   2      423.25      448.63      9.24 o
  -1   1   2     4879.81     4427.54     34.36 o
   0   1   2     2470.50     2453.90     23.18 o
   1   1   2     3622.29     3223.06     45.87 o
   2   1   2     1603.80     1676.43      6.54 o
   3   1   2      394.10      487.71      4.93 o
   4   1   2      579.74      567.06      7.43 o
   5   1   2     1886.17     1920.93     22.19 o
   6   1   2      799.29      806.55     30.15 o
   7   1   2      216.40      213.83     15.54 o
   8   1   2       28.32       34.81     14.43 o
   9   1   2      274.77      285.89     20.74 o
  10   1   2      317.65      330.08     23.86 o
 -10   2   2       23.42       21.99     18.32 o
  -9   2   2      445.45      458.03     26.17 o
  -8   2   2      590.06      610.43     26.43 o
  -7   2   2      505.34      532.04     15.28 o
  -6   2   2       53.76       58.71      6.91 o
  -5   2   2      261.73      271.05     10.21 o
  -4   2   2      520.50      517.28      6.55 o
  -3   2   2     3201.86     3030.49     17.92 o
  -2   2   2     1267.01     1302.58      6.63 o
  -1   2   2      584.06      586.79      4.70 o
   0   2   2      183.10      225.05      2.55 o
   1   2   2      543.50      579.76      6.03 o
   2   2   2     2279.09     2170.02     10.69 o
   3   2   2     3138.69     2973.17     23.37 o
   4   2   2      371.22      385.35      5.47 o
   5   2   2      398.62      405.20     10.96 o
   6   2   2       24.75       24.69      6.04 o
   7   2   2      526.83      534.20     22.79 o
   8   2   2      679.44      649.82     26.52 o
   9   2   2      105.40       99.68     18.38 o
  10   2   2       39.76       44.92     20.55 o
 -10   3   2      256.22      247.56     24.97 o
  -9   3   2       99.28       87.99     13.59 o
  -8   3   2       12.19       18.23     10.52 o
  -7   3   2      102.88      123.26     11.10 o
  -6   3   2      416.66      418.43     14.11 o
  -5   3   2     1189.37     1202.51     12.26 o
  -4   3   2      589.19      595.28      6.99 o
  -3   3   2       60.38       62.74      2.75 o
  -2   3   2      544.26      556.28      5.29 o
  -1   3   2     1382.44     1394.05      7.82 o
   0   3   2     2846.66     2649.19     10.45 o
   1   3   2     2186.76     2138.42     15.39 o
   2   3   2      307.35      315.25      8.73 o
   3   3   2       44.17       51.38      3.44 o
   4   3   2      366.44      363.16     10.19 o
   5   3   2      838.94      857.19     10.77 o
   6   3   2      739.50      695.43     15.05 o
   7   3   2      158.53      146.47     11.43 o
   8   3   2        7.55        6.90     10.69 o
   9   3   2      173.14      180.11     21.62 o
  -9   4   2      139.51      153.78     16.72 o
  -8   4   2      479.24      494.33     19.44 o
  -7   4   2      332.77      350.95     19.42 o
  -6   4   2      128.74      139.57      7.88 o
  -5   4   2      248.06      231.98      9.95 o
  -4   4   2      473.93      475.02     10.74 o
  -3   4   2     1272.39     1261.30      9.39 o
  -2   4   2      822.96      805.79      8.80 o
  -1   4   2      249.30      230.84      7.75 o
   0   4   2        4.93        6.10      2.19 o
   1   4   2      369.59      365.60      5.47 o
   2   4   2      868.83      878.58     10.88 o
   3   4   2      546.56      529.58      9.25 o
   4   4   2      323.78      326.41      9.11 o
   5   4   2      294.04      269.87      7.57 o
   6   4   2      132.31      139.78      8.30 o
   7   4   2      414.84      394.78     22.93 o
   8   4   2      528.97      546.77     28.11 o
  -8   5   2       49.49       48.28     14.65 o
  -7   5   2      148.87      166.43     14.41 o
  -6   5   2      513.23      489.08     13.33 o
  -5   5   2      767.09      775.65     26.44 o
  -4   5   2      608.05      640.45      9.31 o
  -3   5   2       13.75       13.29      4.11 o
  -2   5   2        8.32       11.24      3.62 o
  -1   5   2      217.16      212.47      6.46 o
   0   5   2     1445.08     1384.28     13.19 o
   1   5   2      280.23      275.87      7.02 o
   2   5   2      128.01      119.33      6.26 o
   3   5   2       88.38       83.79      5.55 o
   4   5   2      543.75      528.49     17.33 o
   5   5   2      758.05      781.45     19.24 o
   6   5   2      386.98      384.76     12.99 o
   7   5   2      108.58      109.01     20.95 o
   8   5   2       31.11       16.07     18.69 o
  -7   6   2      130.04      111.86     20.91 o
  -6   6   2       16.80       19.18     10.86 o
  -5   6   2       32.34       32.80      8.02 o
  -4   6   2      477.91      456.77     19.40 o
  -3   6   2      266.41      267.36      8.62 o
  -2   6   2      587.12      600.48     11.02 o
  -1   6   2       47.98       41.56      5.85 o
   0   6   2       29.16       32.46      5.50 o
   1   6   2       50.80       45.37      7.09 o
   2   6   2      465.43      470.78     15.25 o
   3   6   2      505.78      508.01     38.32 o
   4   6   2      433.67      445.66     18.44 o
   5   6   2       27.81       21.27     10.63 o
   6   6   2       64.91       69.05     15.31 o
  -5   7   2      201.20      193.88     14.91 o
  -4   7   2       84.33       90.96     10.61 o
  -3   7   2       40.76       35.52      8.95 o
  -2   7   2       42.21       37.75      8.59 o
  -1   7   2      125.05      145.66     10.42 o
   0   7   2      211.91      240.13     14.00 o
   1   7   2      156.57      172.76     12.85 o
   2   7   2       77.24       68.61     11.90 o
   3   7   2       28.57       22.67     11.73 o
   4   7   2      186.58      182.08     14.98 o
  -8  -5   3       38.51       38.58     18.96 o
  -8  -4   3      360.39      353.21     23.32 o
 -10  -3   3       72.73       64.19     18.99 o
  -9  -3   3       85.58       92.37     18.17 o
  -8  -3   3      118.14      123.98     16.76 o
  -7  -3   3     1121.24     1168.44     30.02 o
   4  -3   3     1574.57     1543.03     19.98 o
   5  -3   3      521.58      550.39     14.73 o
 -10  -2   3      347.12      421.28     22.77 o
  -9  -2   3      357.24      387.61     20.61 o
  -8  -2   3      422.80      447.02     20.14 o
  -7  -2   3      108.32      107.52     13.54 o
  -6  -2   3      306.38      290.52      9.12 o
  -5  -2   3     1668.69     1610.97     51.70 o
   3  -2   3      866.89      911.92     13.71 o
   4  -2   3      231.71      245.39      9.41 o
   6  -2   3     1275.69     1222.74     24.76 o
   7  -2   3      785.75      756.93     21.94 o
   8  -2   3      218.08      201.93     15.56 o
  -9  -1   3       19.40       21.37      8.43 o
  -8  -1   3      264.85      276.38     11.22 o
  -7  -1   3      427.06      438.26     11.62 o
  -6  -1   3     2087.80     2079.97     39.49 o
  -5  -1   3      495.78      530.06     10.11 o
  -4  -1   3       88.69       94.58      4.83 o
  -3  -1   3      236.26      215.49      8.80 o
  -2  -1   3     3373.55     3123.24     86.43 o
   2  -1   3      924.51      956.79     12.15 o
   3  -1   3     2136.16     2125.61     21.20 o
   4  -1   3     1752.12     1776.79     23.25 o
   6  -1   3       21.56       29.63      9.06 o
   7  -1   3       85.40       85.33      8.04 o
   8  -1   3      362.59      333.72     18.34 o
   9  -1   3      196.59      164.45     17.26 o
  10  -1   3      154.38      140.86     18.56 o
 -11   0   3        4.47       -0.84     16.98 o
 -10   0   3      218.76      211.12     20.10 o
  -9   0   3      649.93      650.91     15.98 o
  -8   0   3      130.85      146.94     20.74 o
  -7   0   3        8.28       11.27      6.23 o
  -6   0   3      855.26      894.10     34.22 o
  -5   0   3     1183.16     1319.21     83.04 o
  -4   0   3     6099.16     5639.83    112.80 o
  -3   0   3      291.82      252.94     15.23 o
  -2   0   3       16.09       30.94      2.28 o
  -1   0   3      722.51      843.56      9.57 o
   0   0   3     1160.63     1236.87     45.89 o
   1   0   3     1010.98     1124.98      5.50 o
   2   0   3     1638.83     1713.28     17.25 o
   3   0   3       58.51       60.77      8.31 o
   4   0   3       58.19       66.16      3.48 o
   5   0   3      441.95      471.09     11.09 o
   6   0   3      733.40      764.15     24.57 o
   7   0   3     1184.57     1191.12     64.80 o
   8   0   3      336.68      327.67     18.53 o
   9   0   3       58.69       70.16     16.41 o
  10   0   3       29.75       25.55     17.14 o
 -11   1   3      105.99      101.92     20.40 o
 -10   1   3       64.30       61.80     18.31 o
  -9   1   3       17.94       32.74     15.45 o
  -8   1   3      297.39      306.02     12.95 o
  -7   1   3      553.73      582.86     14.98 o
  -6   1   3     2112.90     2097.42     32.73 o
  -5   1   3      493.39      501.22     10.45 o
  -4   1   3       91.37       97.55      3.29 o
  -3   1   3      248.46      227.88      2.98 o
  -2   1   3     3404.98     3175.67     32.19 o
  -1   1   3     7049.12     5899.22     34.88 o
   0   1   3     3960.75     3625.05     14.64 o
   1   1   3     1442.59     1482.22     12.32 o
   2   1   3     1004.18     1001.51     10.69 o
   3   1   3     2129.07     2148.29     24.64 o
   4   1   3     1836.01     1846.08     18.50 o
   5   1   3      355.25      371.29      9.79 o
   6   1   3       44.65       46.60      6.50 o
   7   1   3       58.10       61.69      7.64 o
   8   1   3      435.81      404.97     21.58 o
   9   1   3      150.26      143.30     17.90 o
  10   1   3      162.62      133.22     19.83 o
 -10   2   3      260.30      284.99     23.75 o
  -9   2   3      354.00      366.10     23.30 o
  -8   2   3      447.15      485.28     22.88 o
  -7   2   3      113.32      123.16      9.87 o
  -6   2   3      355.93      363.77     17.76 o
  -5   2   3     1571.02     1501.46     25.59 o
  -4   2   3     1409.30     1386.39     10.34 o
  -3   2   3     1684.20     1604.36     13.64 o
  -2   2   3      146.85      160.37      2.70 o
  -1   2   3      513.73      545.74      3.55 o
   0   2   3     1229.09     1175.48      8.08 o
   1   2   3     1102.30     1054.74      8.57 o
   2   2   3     1165.99     1136.37     20.80 o
   3   2   3      879.44      881.05     12.76 o
   4   2   3      237.45      236.17      4.32 o
   5   2   3      260.59      259.59      9.57 o
   6   2   3     1360.32     1223.56     28.21 o
   7   2   3      734.76      725.55     21.31 o
   8   2   3      206.24      204.50     18.19 o
   9   2   3       99.56       97.91     18.03 o
 -10   3   3       64.62       54.03     21.51 o
  -9   3   3       64.74       62.75     13.59 o
  -8   3   3      170.06      168.20     13.80 o
  -7   3   3     1208.58     1243.33     23.01 o
  -6   3   3      909.19      883.17     13.97 o
  -5   3   3      547.30      546.97      9.21 o
  -4   3   3      149.21      146.45      4.07 o
  -3   3   3      593.72      595.13      5.85 o
  -2   3   3     1598.06     1611.08      8.77 o
  -1   3   3     1559.68     1506.78      9.04 o
   0   3   3       66.28       54.04      2.11 o
   1   3   3      103.56      109.58      4.18 o
   2   3   3       75.69       76.77      3.27 o
   3   3   3     1011.69      977.55     12.88 o
   4   3   3     1652.03     1533.64     21.19 o
   5   3   3      608.76      584.41     11.62 o
   6   3   3      215.94      205.83      8.49 o
   7   3   3       11.90       13.51      6.68 o
   8   3   3      225.95      226.64     19.88 o
   9   3   3      417.26      408.72     26.22 o
  -9   4   3      289.06      296.31     19.21 o
  -8   4   3      362.03      374.81     32.57 o
  -7   4   3       15.95       15.22     10.30 o
  -6   4   3       42.63       49.40      8.91 o
  -5   4   3      540.41      518.81      9.05 o
  -4   4   3     1433.37     1428.47     12.74 o
  -3   4   3     1269.09     1258.54      9.45 o
  -2   4   3       70.73       74.13      3.32 o
  -1   4   3      233.40      241.95      5.49 o
   0   4   3      267.34      256.21      5.56 o
   1   4   3     1709.56     1684.64     14.54 o
   2   4   3      789.79      801.52     10.28 o
   3   4   3      536.59      542.60     15.68 o
   4   4   3       57.11       56.21      4.80 o
   5   4   3      207.74      188.90      8.16 o
   6   4   3      497.37      472.12     12.73 o
   7   4   3      300.99      283.22     14.06 o
   8   4   3      206.15      187.28     20.43 o
  -8   5   3       67.90       62.55     15.01 o
  -7   5   3      440.32      482.76     26.89 o
  -6   5   3      508.13      522.39     16.91 o
  -5   5   3       36.13       31.63      5.77 o
  -4   5   3       28.45       32.01      4.16 o
  -3   5   3      596.50      601.51      7.90 o
  -2   5   3     1046.13     1046.90     11.99 o
  -1   5   3      700.19      717.90     11.23 o
   0   5   3      423.69      415.45      8.84 o
   1   5   3       11.14       14.15      4.63 o
   2   5   3       32.28       28.24      5.14 o
   3   5   3      439.27      494.03     14.90 o
   4   5   3      273.61      285.66     10.58 o
   5   5   3      329.93      335.80     11.97 o
   6   5   3      190.91      197.66     10.87 o
   7   5   3       82.02       83.00     20.21 o
  -7   6   3       61.81       56.66     14.21 o
  -6   6   3       34.30       32.68     11.48 o
  -5   6   3      146.43      158.81      8.48 o
  -4   6   3      540.69      510.95     11.05 o
  -3   6   3      258.24      261.20      8.49 o
  -2   6   3       82.10       83.35      6.53 o
  -1   6   3      152.92      151.97      8.73 o
   0   6   3      468.60      475.80     12.32 o
   1   6   3     1025.30     1015.43     50.65 o
   2   6   3      418.88      430.79     29.44 o
   3   6   3       12.35       15.39      9.63 o
   4   6   3      145.70      153.62     13.00 o
   5   6   3      121.09      118.77     16.12 o
   6   6   3      180.80      175.22     14.83 o
  -5   7   3       55.14       33.94     11.55 o
  -4   7   3       14.60       11.69     10.60 o
  -3   7   3      169.72      185.31     10.88 o
  -2   7   3      143.53      139.92     10.34 o
  -1   7   3      355.24      366.76     13.32 o
   0   7   3      169.32      168.41     13.14 o
   1   7   3        7.06        4.17     10.36 o
   2   7   3      120.15      115.66     12.79 o
   3   7   3      126.46      136.95     13.76 o
   4   7   3      239.06      259.18     26.03 o
  -8  -5   4      137.63      121.76     22.67 o
  -9  -4   4       59.69       55.56     19.59 o
  -8  -4   4      116.67      116.97     19.65 o
  -7  -4   4      133.68      121.75     17.32 o
 -10  -3   4       48.90       77.37     19.24 o
  -9  -3   4      240.16      263.97     21.20 o
   4  -3   4      258.15      252.26      9.86 o
   5  -3   4        8.36        9.25      6.71 o
 -10  -2   4      142.76      192.27     18.49 o
  -9  -2   4       46.67       53.53     14.82 o
  -8  -2   4       42.04       45.54     12.35 o
  -7  -2   4      205.71      212.77     15.13 o
  -6  -2   4      272.96      272.66      9.31 o
  -5  -2   4     1639.79     1631.87     41.70 o
   3  -2   4       60.43       71.81      5.57 o
   7  -2   4      128.65      125.28     12.86 o
   8  -2   4        0.84        0.75     11.64 o
 -10  -1   4       37.77       47.61     13.82 o
  -9  -1   4      174.01      185.87     16.00 o
  -8  -1   4      979.96     1011.36     60.74 o
  -7  -1   4      451.32      449.36     20.14 o
  -6  -1   4      633.52      566.82     15.78 o
  -5  -1   4       25.13       24.21      4.50 o
  -4  -1   4     1746.25     1806.82     52.76 o
  -3  -1   4     4864.29     4545.52     21.03 o
   0  -1   4      670.05      718.84      9.61 o
   1  -1   4     2234.47     2222.28      8.79 o
   4  -1   4      834.18      870.50     17.02 o
   5  -1   4      180.51      185.16     10.80 o
   6  -1   4      270.10      259.31      9.63 o
   7  -1   4      269.66      256.57     10.52 o
   8  -1   4      746.67      708.77     24.77 o
   9  -1   4      174.63      155.04     17.30 o
  10  -1   4       28.52       14.59     15.25 o
 -11   0   4      146.43      148.05     20.90 o
 -10   0   4      220.67      215.40     20.27 o
  -9   0   4       55.84       59.46      9.09 o
  -8   0   4        0.10       -0.92      7.21 o
  -7   0   4       15.32       17.61      6.66 o
  -6   0   4      262.94      262.85     17.46 o
  -5   0   4      817.07      766.56     25.47 o
  -4   0   4     2787.48     2627.76    111.23 o
  -3   0   4       65.42       80.39      3.97 o
  -2   0   4      259.74      263.01      4.95 o
  -1   0   4     6928.35     5440.85     69.00 o
   0   0   4    15296.80     9917.99    140.88 o
   1   0   4      120.57      116.84      2.65 o
   2   0   4     2307.34     2276.63    102.08 o
   3   0   4      138.87      126.93     10.17 o
   4   0   4      618.78      623.66     29.32 o
   5   0   4     1511.17     1619.65     20.09 o
   6   0   4      494.02      495.47     26.54 o
   7   0   4      117.20      105.67      9.49 o
   8   0   4        0.46        2.82     11.74 o
   9   0   4      443.16      431.50     23.75 o
  10   0   4      168.14      173.50     21.15 o
 -11   1   4       29.78       31.38     18.49 o
 -10   1   4       59.30       53.96     17.68 o
  -8   1   4      949.49     1024.10     59.53 o
  -7   1   4      484.98      497.40     14.08 o
  -6   1   4      628.01      588.49     13.93 o
  -5   1   4       45.51       43.00      3.45 o
  -4   1   4     1512.66     1489.04     10.01 o
  -3   1   4     4824.37     4559.05     52.78 o
  -2   1   4     3698.95     3397.67     16.98 o
  -1   1   4     1117.16     1229.16     14.69 o
   0   1   4      668.19      713.78     12.05 o
   1   1   4     2248.69     2179.65     15.92 o
   2   1   4     1723.64     1666.81     16.03 o
   3   1   4      658.53      633.80     10.65 o
   4   1   4      884.73      903.67     15.16 o
   5   1   4      188.35      183.45      8.39 o
   6   1   4      384.29      375.00     26.37 o
   7   1   4      225.91      221.23     10.53 o
   8   1   4      725.55      672.39     25.34 o
   9   1   4      156.35      144.23     18.68 o
  10   1   4       45.58       45.09     17.94 o
 -10   2   4      181.35      165.32     21.32 o
  -9   2   4       50.98       34.49     16.60 o
  -8   2   4       43.94       58.65     10.39 o
  -7   2   4      200.36      207.79     11.78 o
  -6   2   4      384.66      400.79     11.98 o
  -5   2   4     1719.32     1702.54     12.60 o
  -4   2   4     1857.71     1866.93     10.81 o
  -3   2   4      108.16      109.27      2.86 o
  -2   2   4      599.47      627.09      7.25 o
  -1   2   4     1160.10     1121.75     17.28 o
   0   2   4     4016.52     3738.10     16.69 o
   1   2   4     2066.91     1971.07     12.52 o
   2   2   4       22.66       30.31      2.13 o
   3   2   4       42.27       47.69      2.94 o
   4   2   4      822.24      824.66     11.48 o
   5   2   4      997.37      963.92     23.84 o
   6   2   4      716.47      690.14     28.82 o
   7   2   4      105.22       94.95      8.91 o
   8   2   4        2.05        5.13     14.95 o
   9   2   4      133.87      128.42     18.92 o
 -10   3   4       66.97       72.61     21.80 o
  -9   3   4      253.86      251.64     16.76 o
  -8   3   4      182.33      160.02     13.05 o
  -7   3   4      685.16      679.83     14.46 o
  -6   3   4      217.83      216.85      9.00 o
  -5   3   4       25.03       25.36      4.00 o
  -4   3   4      730.45      729.74      7.55 o
  -3   3   4     1509.98     1503.41      9.20 o
  -2   3   4     1781.94     1745.57      9.23 o
  -1   3   4     1147.87     1175.62      7.51 o
   0   3   4      179.42      187.47      4.01 o
   1   3   4      458.65      447.69     10.39 o
   2   3   4     1909.36     1828.52     15.27 o
   3   3   4     1094.53     1117.07     13.19 o
   4   3   4      287.96      277.35      6.25 o
   5   3   4       11.55       11.41      4.24 o
   6   3   4      142.72      128.50      7.67 o
   7   3   4      368.19      352.09     13.69 o
   8   3   4      245.55      205.30     19.39 o
   9   3   4      301.17      290.21     23.60 o
  -9   4   4       63.87       73.02     16.22 o
  -8   4   4      112.03      124.80     14.23 o
  -7   4   4       99.98       95.29     11.60 o
  -6   4   4      621.53      662.94     18.93 o
  -5   4   4     1168.92     1116.90     15.20 o
  -4   4   4      164.63      162.52      4.58 o
  -3   4   4      103.32      104.83      3.90 o
  -2   4   4      176.34      173.65      4.68 o
  -1   4   4     1741.19     1697.94     11.40 o
   0   4   4     1287.33     1234.04     14.25 o
   1   4   4      669.16      643.78     11.49 o
   2   4   4       34.47       29.71      3.50 o
   3   4   4       36.21       39.93      4.08 o
   4   4   4      556.42      564.08     12.06 o
   5   4   4      649.77      649.10     14.45 o
   6   4   4      244.61      242.95     10.68 o
   7   4   4       93.20       97.71     11.25 o
   8   4   4       10.45       19.44     16.49 o
  -8   5   4      114.80      115.31     15.73 o
  -7   5   4      271.04      262.86     16.08 o
  -6   5   4       26.00       21.26     10.18 o
  -5   5   4       61.07       58.85      6.10 o
  -4   5   4      135.94      142.71      5.27 o
  -3   5   4      842.82      853.29     10.93 o
  -2   5   4     1152.32     1167.01     16.25 o
  -1   5   4      404.38      398.36      7.91 o
   0   5   4        7.32        6.88      4.62 o
   1   5   4      375.54      385.40     26.09 o
   2   5   4     1041.53     1014.73     18.81 o
   3   5   4      838.30      822.89     17.94 o
   4   5   4      104.11      113.12      8.74 o
   5   5   4        8.45        9.12      7.97 o
   6   5   4       69.71       72.98      9.56 o
   7   5   4      362.98      357.89     39.79 o
  -7   6   4       93.46      112.05     15.44 o
  -6   6   4      328.62      335.47     25.78 o
  -5   6   4      515.58      500.64     21.32 o
  -4   6   4      471.51      453.83     13.02 o
  -3   6   4       49.93       49.18      7.50 o
  -2   6   4      218.33      217.10      9.74 o
  -1   6   4      370.56      389.33     14.18 o
   0   6   4      325.42      348.91     20.70 o
   1   6   4      246.13      245.14     12.29 o
   2   6   4       50.15       53.47      9.97 o
   3   6   4      192.46      194.96     12.53 o
   4   6   4       94.73       93.01     12.50 o
   5   6   4      222.08      217.97     15.03 o
   6   6   4      150.41      146.18     20.94 o
  -5   7   4       36.23       42.83     11.82 o
  -4   7   4       59.53       50.74     11.55 o
  -3   7   4      556.72      542.20     14.92 o
  -2   7   4      498.48      505.18     14.88 o
  -1   7   4       99.56      109.26     11.90 o
   0   7   4       17.52       19.58     10.49 o
   1   7   4       29.85       28.81     11.34 o
   2   7   4      247.74      258.29     15.18 o
   3   7   4      311.32      315.88     27.26 o
  -8  -5   5      179.19      169.08     22.20 o
  -7  -5   5       17.84       20.87     16.83 o
  -9  -4   5       95.55      112.93     19.97 o
  -8  -4   5      221.53      260.29     22.78 o
  -7  -4   5      156.44      210.41     19.12 o
 -10  -3   5      176.83      182.78     21.21 o
  -9  -3   5      467.78      498.98     24.50 o
  -8  -3   5       49.86       51.57     14.94 o
  -7  -3   5        3.71        2.99     13.69 o
  -6  -3   5      245.05      250.31     17.09 o
   4  -3   5       76.70       82.57      7.80 o
   5  -3   5       98.42      106.04      9.80 o
 -10  -2   5       29.72       44.87     15.26 o
  -9  -2   5       41.26       49.62     14.60 o
  -8  -2   5      192.28      207.09     16.51 o
  -5  -2   5      213.51      195.80      6.81 o
  -4  -2   5       17.90       19.12      8.07 o
   6  -2   5        5.90        1.65      8.79 o
   7  -2   5       34.02       33.03     11.67 o
   8  -2   5      157.76      153.72     15.48 o
 -10  -1   5      237.15      221.37     17.44 o
  -8  -1   5      426.95      392.28     17.44 o
  -7  -1   5      173.79      166.04     21.77 o
  -6  -1   5      480.17      455.85     14.41 o
  -5  -1   5      919.58     1015.48     21.01 o
  -4  -1   5      890.49      927.49     19.09 o
  -2  -1   5     1204.86     1197.74     18.41 o
   1  -1   5     6005.89     5397.92     16.96 o
   3  -1   5      347.81      330.73     10.25 o
   4  -1   5      106.58      109.22      8.27 o
   6  -1   5     1078.07     1023.08     17.30 o
   7  -1   5      374.07      342.51     18.34 o
   8  -1   5      157.84      136.06     15.52 o
   9  -1   5      113.78       93.22     16.39 o
  10  -1   5       15.04       14.92     15.76 o
 -10   0   5       15.80       16.41     10.07 o
  -9   0   5       33.98       29.33      8.79 o
  -8   0   5      235.06      221.07     11.95 o
  -7   0   5     1557.08     1543.21     26.61 o
  -6   0   5     1150.29     1154.26     58.06 o
  -5   0   5      113.09      104.18      6.04 o
  -4   0   5      196.03      213.36     11.77 o
  -3   0   5      510.78      472.89     10.39 o
  -2   0   5     1975.92     1843.33     19.41 o
  -1   0   5     2047.91     1987.27     10.49 o
   0   0   5     3198.00     3150.35     29.26 o
   1   0   5       28.56       30.05      1.80 o
   2   0   5      159.83      175.75      4.44 o
   3   0   5     4456.16     4468.01    208.45 o
   4   0   5      941.66      998.16     32.03 o
   5   0   5      696.02      679.86     22.73 o
   6   0   5       83.12       89.05      7.59 o
   7   0   5      176.38      177.79     10.14 o
   8   0   5       16.80       12.22     12.79 o
   9   0   5      352.75      302.64     21.75 o
  10   0   5      104.77       84.28     19.47 o
 -11   1   5      131.72      130.35     21.67 o
 -10   1   5      196.97      178.75     21.41 o
  -9   1   5      463.48      468.05     15.87 o
  -8   1   5      350.79      354.44     16.11 o
  -7   1   5      162.81      163.31      9.86 o
  -6   1   5      414.13      414.20     11.81 o
  -5   1   5     1054.30     1075.16     15.63 o
  -4   1   5      989.05      979.21     13.34 o
  -3   1   5     1741.41     1721.17     10.19 o
  -2   1   5     1144.05     1193.92     10.06 o
  -1   1   5      184.28      237.82      5.18 o
   0   1   5       31.48       19.82      2.06 o
   1   1   5     6139.51     5462.37     21.25 o
   2   1   5     1827.51     1792.64     17.56 o
   3   1   5      319.30      320.51      6.69 o
   4   1   5      114.52      120.39     10.10 o
   5   1   5     1150.23     1147.49     21.69 o
   6   1   5     1021.14      953.43     17.29 o
   7   1   5      390.30      368.29     22.73 o
   8   1   5      202.54      186.86     17.46 o
   9   1   5      107.18       91.37     17.16 o
 -10   2   5       29.88       26.30     12.52 o
  -9   2   5       61.12       53.66     11.54 o
  -8   2   5      171.33      179.92     12.54 o
  -7   2   5      704.47      698.65     14.00 o
  -6   2   5      514.56      492.43     13.11 o
  -5   2   5      256.63      233.43      5.45 o
  -4   2   5       22.02       20.68      2.27 o
  -3   2   5      372.71      359.40      5.21 o
  -2   2   5     1627.05     1664.20     16.55 o
  -1   2   5     5782.51     5232.17     73.47 o
   0   2   5     1736.69     1790.95     16.15 o
   1   2   5      165.79      174.80      7.26 o
   2   2   5      371.75      384.49      6.02 o
   3   2   5     1237.32     1154.53     17.50 o
   4   2   5     1382.81     1300.77     22.02 o
   5   2   5      229.80      231.23      8.01 o
   6   2   5       14.19       20.93      7.46 o
   7   2   5       42.97       35.25      8.43 o
   8   2   5      173.85      156.52     18.84 o
   9   2   5      286.01      248.55     23.25 o
  -9   3   5      459.72      479.86     28.13 o
  -8   3   5       59.18       61.68     12.23 o
  -7   3   5       10.09       15.92      7.52 o
  -6   3   5      249.96      251.21      9.24 o
  -5   3   5      416.44      415.31      7.77 o
  -4   3   5     1254.20     1189.80      9.58 o
  -3   3   5     1555.97     1525.37     10.38 o
  -2   3   5      227.20      245.15      5.99 o
  -1   3   5       44.41       43.04      2.27 o
   0   3   5     1029.93      990.89      8.53 o
   1   3   5     1953.24     1923.29     21.27 o
   2   3   5     1784.98     1707.86     12.85 o
   3   3   5       53.34       49.48      3.52 o
   4   3   5       81.79       83.85      4.53 o
   5   3   5      134.45      131.00      7.27 o
   6   3   5      574.09      565.43     23.89 o
   7   3   5      308.29      310.10     13.51 o
   8   3   5      140.57      124.79     18.09 o
  -9   4   5      119.05      130.84     17.01 o
  -8   4   5      256.16      275.42     16.62 o
  -7   4   5      162.79      165.62     12.68 o
  -6   4   5      379.55      373.26     10.95 o
  -5   4   5      275.66      272.32      7.47 o
  -4   4   5       65.49       69.60      4.21 o
  -3   4   5      110.06      115.01      3.97 o
  -2   4   5     1154.05     1174.54      9.94 o
  -1   4   5     1321.04     1342.47     11.14 o
   0   4   5      630.13      635.42      8.72 o
   1   4   5      233.06      238.38      9.82 o
   2   4   5      979.77     1000.14     21.31 o
   3   4   5     1280.33     1247.23     16.09 o
   4   4   5      801.47      779.35     15.58 o
   5   4   5      164.78      171.08      9.07 o
   6   4   5       97.78       95.98      8.64 o
   7   4   5        0.05        1.77      9.81 o
   8   4   5      285.36      256.24     23.38 o
  -8   5   5      154.12      164.53     16.72 o
  -7   5   5       13.76       18.42     12.20 o
  -6   5   5       20.63       17.61      7.82 o
  -5   5   5      155.01      157.92      7.38 o
  -4   5   5      864.40      821.48     10.47 o
  -3   5   5      214.67      229.02      6.36 o
  -2   5   5      224.10      230.71      6.09 o
  -1   5   5       77.68       76.17      7.71 o
   0   5   5      790.39      787.10     21.59 o
   1   5   5      835.95      855.13     22.97 o
   2   5   5      616.13      590.47     24.82 o
   3   5   5      142.23      128.14     10.48 o
   4   5   5       19.21       23.80      7.55 o
   5   5   5      333.92      333.41     12.24 o
   6   5   5      186.18      177.24     12.15 o
   7   5   5      210.11      205.28     14.85 o
  -7   6   5      122.09      154.57     22.09 o
  -6   6   5      426.75      449.18     18.06 o
  -5   6   5       43.06       43.23     10.08 o
  -4   6   5       40.38       39.75      7.47 o
  -3   6   5        4.75        7.05      7.02 o
  -2   6   5      425.25      419.11     19.01 o
  -1   6   5      699.39      705.41     17.38 o
   0   6   5      249.51      238.49     12.28 o
   1   6   5       43.61       43.33      9.50 o
   2   6   5       10.83       13.01      9.49 o
   3   6   5      363.07      377.25     16.07 o
   4   6   5      712.52      714.66     22.48 o
   5   6   5      167.29      150.72     14.14 o
   6   6   5        8.09        7.65     17.83 o
  -4   7   5      166.22      159.97     10.76 o
  -3   7   5      183.13      188.70     13.40 o
  -2   7   5       77.13       60.66     11.26 o
  -1   7   5       79.90       98.58     12.04 o
   0   7   5      279.10      288.45     15.24 o
   1   7   5      409.92      422.53     17.41 o
   2   7   5      337.77      343.78     17.52 o
   3   7   5      199.17      195.77     16.04 o
  -7  -5   6      265.03      272.32     23.97 o
  -6  -5   6      433.98      460.55     26.63 o
  -9  -4   6       63.92       65.47     19.46 o
  -8  -4   6      616.18      677.36     28.75 o
  -7  -4   6      452.52      454.21     24.79 o
  -6  -4   6       56.67       47.96     15.67 o
 -10  -3   6      139.59      164.41     20.50 o
  -9  -3   6      211.01      231.95     20.56 o
  -8  -3   6        1.34        4.02     14.12 o
  -7  -3   6      205.33      188.83     16.10 o
   4  -3   6      767.38      769.54     17.34 o
   5  -3   6     1169.63     1174.72     22.85 o
 -10  -2   6       97.45      120.30     16.92 o
  -9  -2   6      320.14      363.62     19.95 o
  -8  -2   6      453.87      501.79     21.12 o
  -7  -2   6      986.63      994.66     25.55 o
  -3  -2   6     1582.61     1586.27     25.51 o
   0  -2   6      659.61      707.86     12.63 o
   3  -2   6     2200.05     2142.08     24.68 o
   5  -2   6      222.79      207.56     11.80 o
   6  -2   6       35.34       47.45     10.56 o
   7  -2   6      598.30      566.53     21.76 o
   8  -2   6      233.72      236.15     17.86 o
 -11  -1   6      194.62      204.17     18.89 o
 -10  -1   6      459.74      467.11     21.14 o
  -9  -1   6       71.06       77.33     12.59 o
  -8  -1   6      106.65      114.37     20.91 o
  -7  -1   6      227.79      194.61     12.10 o
  -6  -1   6     1023.56     1028.02     20.21 o
  -5  -1   6     1364.43     1392.81     20.69 o
  -4  -1   6      543.62      524.71     12.03 o
   0  -1   6     1297.14     1328.70     12.69 o
   1  -1   6     2368.24     2514.51     13.75 o
   2  -1   6      204.80      226.57      8.23 o
   5  -1   6     1386.86     1429.14     26.36 o
   6  -1   6      755.44      718.79     15.93 o
   7  -1   6      189.18      170.61     13.76 o
   8  -1   6       58.07       55.72     14.08 o
   9  -1   6      101.78       99.25     17.14 o
  10  -1   6      133.11      118.52     19.20 o
 -10   0   6      202.58      215.34     13.28 o
  -9   0   6      224.26      220.93     11.68 o
  -8   0   6      664.49      637.91     30.87 o
  -7   0   6      840.05      794.27     15.21 o
  -6   0   6       28.15       32.74      7.67 o
  -5   0   6       24.16       19.05      4.74 o
  -4   0   6      558.70      559.50     10.76 o
  -3   0   6     1465.38     1536.01     59.24 o
  -2   0   6     2267.74     2101.28     44.94 o
  -1   0   6      692.71      682.71     11.42 o
   0   0   6      126.05      140.17      5.78 o
   1   0   6     1182.57     1218.79     23.06 o
   2   0   6     2225.56     2322.82     31.10 o
   3   0   6     2465.84     2574.48     33.66 o
   4   0   6      379.86      409.46     12.91 o
   5   0   6       27.89       34.55      6.27 o
   6   0   6      238.50      245.42     10.56 o
   7   0   6      783.15      817.85     49.53 o
   8   0   6       61.97       59.60     13.78 o
   9   0   6      177.83      152.40     18.73 o
 -11   1   6      203.22      179.60     22.43 o
 -10   1   6      430.05      403.42     24.41 o
  -9   1   6       94.24       95.75     10.79 o
  -8   1   6      104.57      104.83     10.62 o
  -7   1   6      183.47      190.02     10.47 o
  -6   1   6     1004.23      996.32     17.03 o
  -5   1   6     1378.39     1353.04     17.67 o
  -4   1   6      372.39      340.52     13.41 o
  -3   1   6      179.97      187.67      3.95 o
  -2   1   6      384.06      402.53      6.78 o
  -1   1   6     2066.69     1989.16     37.36 o
   0   1   6     1193.84     1227.84     38.87 o
   1   1   6     2344.42     2366.34     47.25 o
   2   1   6      211.58      234.94      5.47 o
   3   1   6      258.54      315.24      7.02 o
   4   1   6      836.55      847.43     21.37 o
   5   1   6     1359.68     1396.07     29.36 o
   6   1   6      753.24      719.69     18.06 o
   7   1   6      178.71      155.58     10.43 o
   8   1   6       55.57       60.02     16.34 o
   9   1   6       97.14       85.06     18.18 o
 -10   2   6       97.01       92.66     15.30 o
  -9   2   6      300.39      314.27     13.08 o
  -8   2   6      478.24      482.74     23.05 o
  -7   2   6     1123.52     1060.79     16.87 o
  -6   2   6      105.26      123.43      8.54 o
  -5   2   6      225.28      224.12      7.27 o
  -4   2   6      725.26      720.40      9.85 o
  -3   2   6     1553.79     1518.33     15.86 o
  -2   2   6     1195.65     1202.68     15.06 o
  -1   2   6       89.03       84.82      2.73 o
   0   2   6      683.76      770.28     12.78 o
   1   2   6      158.71      162.34      4.04 o
   2   2   6     2797.74     2637.83     13.77 o
   3   2   6     2258.17     2188.55     25.51 o
   4   2   6      607.26      608.39     15.24 o
   5   2   6      243.13      215.17     10.04 o
   6   2   6       26.18       32.22      7.90 o
   7   2   6      569.10      528.89     16.06 o
   8   2   6      238.31      201.91     18.99 o
   9   2   6       11.80        8.36     16.36 o
  -9   3   6      232.79      226.24     16.49 o
  -8   3   6        3.83        7.06      9.00 o
  -7   3   6      184.67      197.81     10.06 o
  -6   3   6      574.15      606.04     12.55 o
  -5   3   6      968.15     1003.42     11.46 o
  -4   3   6      316.28      316.31      6.23 o
  -3   3   6       31.97       33.44      3.77 o
  -2   3   6      479.51      472.38      7.91 o
  -1   3   6      674.79      679.39     10.71 o
   0   3   6     2015.26     1948.67     11.42 o
   1   3   6      708.41      708.61     11.73 o
   2   3   6      672.56      660.06     11.81 o
   3   3   6       50.68       50.80      5.21 o
   4   3   6      774.47      738.43     12.61 o
   5   3   6     1254.52     1186.82     24.30 o
   6   3   6      503.59      446.42     15.07 o
   7   3   6       33.45       30.20      9.54 o
   8   3   6       11.22       22.11     17.82 o
  -9   4   6       61.06       52.08     15.31 o
  -8   4   6      635.72      654.58     54.73 o
  -7   4   6      424.67      424.45     19.76 o
  -6   4   6       83.46       86.66      8.69 o
  -5   4   6      282.48      283.92      7.82 o
  -4   4   6      422.19      423.38      7.18 o
  -3   4   6     1304.59     1269.51     15.60 o
  -2   4   6      840.37      823.53      9.31 o
  -1   4   6      135.50      133.73      5.63 o
   0   4   6       20.35       24.90      5.46 o
   1   4   6      101.17      107.03      5.81 o
   2   4   6      362.09      381.16     11.76 o
   3   4   6      736.42      731.19     14.75 o
   4   4   6      538.72      497.29     12.15 o
   5   4   6       27.37       24.48      7.44 o
   6   4   6      231.05      215.00     10.68 o
   7   4   6      242.78      236.05     14.38 o
   8   4   6      438.18      398.64     25.53 o
  -8   5   6       45.43       40.73     14.62 o
  -7   5   6      235.72      264.64     16.48 o
  -6   5   6      446.21      457.45     13.11 o
  -5   5   6      544.26      559.14     11.05 o
  -4   5   6      390.30      388.80      8.97 o
  -3   5   6        9.36        6.85      5.55 o
  -2   5   6        0.67       -0.88      5.51 o
  -1   5   6      460.85      431.31     12.90 o
   0   5   6      849.87      868.78     23.85 o
   1   5   6      321.39      342.68     12.48 o
   2   5   6      151.76      150.86     10.59 o
   3   5   6       68.03       71.75      9.35 o
   4   5   6      335.05      330.46     14.79 o
   5   5   6      651.55      697.82     25.31 o
   6   5   6      210.86      199.97     11.54 o
   7   5   6       29.52       26.61     12.32 o
  -6   6   6       37.32       42.91     18.21 o
  -5   6   6      116.64      110.19     11.79 o
  -4   6   6      292.04      282.08     12.89 o
  -3   6   6      329.05      338.81     13.36 o
  -2   6   6      355.86      375.83     13.81 o
  -1   6   6      112.79      124.71     10.71 o
   0   6   6      182.33      182.25     11.71 o
   1   6   6      221.83      225.94     12.83 o
   2   6   6      437.15      477.23     16.84 o
   3   6   6      296.80      296.87     15.05 o
   4   6   6      132.14      151.60     19.96 o
   5   6   6        0.44       -4.63     12.32 o
  -4   7   6      144.51      124.39     17.54 o
  -3   7   6       36.03       34.38     10.72 o
  -2   7   6       17.15       22.60     10.45 o
  -1   7   6      154.11      162.27     19.92 o
   0   7   6      582.71      609.69     19.49 o
   1   7   6      293.86      304.34     16.73 o
   2   7   6        3.62        7.32     12.13 o
  -6  -6   7       95.48       96.40     23.16 o
  -7  -5   7      602.18      683.05     31.50 o
  -8  -4   7       90.94      100.07     18.44 o
  -7  -4   7       42.69       29.67     15.70 o
  -6  -4   7       39.52       36.95     15.40 o
   3  -4   7      346.35      346.22     12.37 o
  -9  -3   7       65.08       90.01     17.33 o
  -8  -3   7      221.46      262.81     19.89 o
  -7  -3   7      709.78      727.77     25.78 o
  -6  -3   7      875.42      931.08     26.85 o
  -4  -3   7      294.16      320.96     16.07 o
  -3  -3   7      107.33      116.68     11.43 o
   0  -3   7      538.71      496.32     12.93 o
   1  -3   7        3.63        3.63      4.29 o
   4  -3   7     1216.82     1205.00     21.97 o
   6  -3   7      146.30      161.96     13.65 o
 -10  -2   7      193.09      217.95     19.17 o
  -9  -2   7      458.32      525.17     23.31 o
  -8  -2   7      480.62      514.04     21.59 o
  -7  -2   7        3.48       14.83     11.61 o
  -6  -2   7      502.75      531.75     18.77 o
  -4  -2   7     1404.23     1412.17     26.26 o
  -3  -2   7     1067.74      986.71     20.56 o
  -1  -2   7      975.01      976.66     17.13 o
   1  -2   7      886.94      885.13      9.67 o
   4  -2   7       16.94       17.06      7.67 o
   5  -2   7      227.41      226.22     13.13 o
   7  -2   7      412.53      358.16     19.29 o
   8  -2   7      351.64      318.04     20.61 o
 -11  -1   7       86.55       67.34     16.98 o
 -10  -1   7       62.56       49.38     14.16 o
  -9  -1   7       43.80       56.60     12.48 o
  -8  -1   7      239.77      226.19     13.09 o
  -7  -1   7      310.04      316.45     14.61 o
  -6  -1   7      945.85      938.75     14.89 o
  -5  -1   7       96.15       99.07      6.01 o
  -4  -1   7        1.73        6.63      6.81 o
  -3  -1   7      418.54      429.99     13.49 o
  -1  -1   7     4402.26     4148.40     14.02 o
   0  -1   7      862.13      926.80     11.64 o
   1  -1   7      150.45      169.70      4.56 o
   3  -1   7     1420.95     1380.94     21.14 o
   4  -1   7     1325.47     1328.71     23.84 o
   5  -1   7      221.76      248.75     13.85 o
   6  -1   7       31.24       34.03      7.68 o
   7  -1   7        3.93        3.43      8.18 o
   8  -1   7      576.73      537.19     25.05 o
   9  -1   7      366.19      312.32     22.19 o
 -10   0   7      231.95      220.64     13.36 o
  -9   0   7      606.19      603.02     31.30 o
  -8   0   7      217.82      211.82     10.61 o
  -7   0   7       18.88       16.86      6.92 o
  -6   0   7      249.61      253.02      9.48 o
  -5   0   7     1544.29     1470.21     25.06 o
  -4   0   7     4520.12     4128.24     25.30 o
  -3   0   7      457.64      440.66     11.57 o
  -2   0   7      119.33      129.41      3.58 o
  -1   0   7      909.85      998.34     13.93 o
   0   0   7     1393.00     1376.40     36.95 o
   1   0   7      554.08      545.77      6.14 o
   2   0   7      644.70      678.96      8.92 o
   3   0   7      146.50      157.43     12.39 o
   4   0   7        5.50       13.08      5.55 o
   5   0   7       49.25       58.10      7.29 o
   6   0   7      175.04      189.28     10.30 o
   7   0   7     1160.21     1171.75     43.42 o
   8   0   7      325.10      313.39     21.48 o
   9   0   7        9.58        7.08     17.10 o
 -11   1   7      118.55      114.99     21.33 o
 -10   1   7       61.46       67.07     11.68 o
  -9   1   7       51.20       65.43     14.60 o
  -8   1   7      282.15      261.76     17.52 o
  -7   1   7      373.88      379.27     12.86 o
  -6   1   7      994.50      937.14     16.77 o
  -5   1   7      107.72      113.22      7.50 o
  -4   1   7        3.20        5.38      1.67 o
  -3   1   7      418.45      418.41      7.72 o
  -2   1   7     2506.85     2491.51     13.63 o
  -1   1   7     4042.29     3995.43     71.35 o
   0   1   7      947.32     1014.15     29.02 o
   1   1   7      159.81      172.14      3.94 o
   2   1   7      810.99      893.95     16.76 o
   3   1   7     1244.75     1299.93     13.48 o
   4   1   7     1313.35     1333.00     15.03 o
   5   1   7      234.32      247.47     11.19 o
   6   1   7       48.87       58.66     12.60 o
   7   1   7       10.65        9.66      8.38 o
   8   1   7      566.67      561.27     25.85 o
   9   1   7      312.89      313.57     23.01 o
 -10   2   7      208.77      205.28     15.51 o
  -9   2   7      437.82      479.37     35.01 o
  -8   2   7      413.44      441.14     19.30 o
  -7   2   7        6.14        7.68      6.93 o
  -6   2   7      562.62      555.28     11.61 o
  -5   2   7      943.53      920.41     12.78 o
  -4   2   7     1452.68     1430.36     10.62 o
  -3   2   7     1035.79     1003.02     18.43 o
  -2   2   7      206.24      215.31      5.19 o
  -1   2   7      840.90      924.49     14.95 o
   0   2   7     1218.93     1179.02     14.79 o
   1   2   7      888.67      887.60     17.46 o
   2   2   7      951.83      961.32     15.58 o
   3   2   7      275.05      287.71      7.78 o
   4   2   7       22.02       26.12      5.12 o
   5   2   7      291.91      278.53      9.36 o
   6   2   7     1004.58     1023.45     20.59 o
   7   2   7      358.32      350.55     14.25 o
   8   2   7      331.96      300.63     23.39 o
  -9   3   7       60.94       66.15     14.39 o
  -8   3   7      249.62      258.13     12.38 o
  -7   3   7      717.05      726.25     15.45 o
  -6   3   7      887.45      867.88     14.87 o
  -5   3   7      423.34      426.74     13.01 o
  -4   3   7      320.33      314.92      6.62 o
  -3   3   7      103.46      108.61      4.94 o
  -2   3   7     1181.50     1165.28     17.31 o
  -1   3   7     1153.28     1137.61     12.78 o
   0   3   7      531.93      527.45      7.13 o
   1   3   7        8.44        9.98      3.47 o
   2   3   7      159.35      151.46      7.09 o
   3   3   7      755.22      727.69     12.17 o
   4   3   7     1166.70     1140.15     18.07 o
   5   3   7      311.64      304.53     10.13 o
   6   3   7      137.38      122.65     11.03 o
   7   3   7       26.45       17.80      9.87 o
   8   3   7      156.86      171.10     21.04 o
  -9   4   7      363.38      425.78     33.15 o
  -8   4   7      102.84      107.96     13.86 o
  -7   4   7       31.54       31.71      9.20 o
  -6   4   7       35.76       34.59      7.32 o
  -5   4   7      764.31      748.28     13.31 o
  -4   4   7      676.03      653.94     11.03 o
  -3   4   7      510.74      502.80      9.78 o
  -2   4   7      115.15      114.22      5.97 o
  -1   4   7        5.90        3.97      4.42 o
   0   4   7      394.76      394.33      9.23 o
   1   4   7     1870.51     1806.42     17.76 o
   2   4   7      737.39      751.61     12.70 o
   3   4   7      309.19      322.27      9.79 o
   4   4   7       32.27       32.87      7.00 o
   5   4   7      116.41      123.00      8.76 o
   6   4   7      588.20      557.33     14.46 o
   7   4   7      208.00      173.19     13.83 o
  -7   5   7      612.68      655.35     21.12 o
  -6   5   7      369.69      377.58     12.54 o
  -5   5   7       35.54       37.31      9.35 o
  -4   5   7      113.93      111.55      7.30 o
  -3   5   7      588.22      582.77     11.89 o
  -2   5   7      610.67      606.93     12.07 o
  -1   5   7      502.41      512.37     22.92 o
   0   5   7      153.81      155.43     12.25 o
   1   5   7       17.68       13.36      7.99 o
   2   5   7       26.50       32.10      9.06 o
   3   5   7      341.84      360.40     14.68 o
   4   5   7      272.61      287.74     14.85 o
   5   5   7      432.25      420.50     14.06 o
   6   5   7       51.31       51.67     10.26 o
   7   5   7        7.32       14.85     12.36 o
  -6   6   7       75.93       86.30     19.38 o
  -5   6   7       98.25      111.30     12.07 o
  -4   6   7      319.72      317.67     14.06 o
  -3   6   7      446.20      459.12     12.54 o
  -2   6   7       17.17       16.36      9.03 o
  -1   6   7      170.67      158.91     11.45 o
   0   6   7       93.22       91.59     10.69 o
   1   6   7      634.95      617.34     18.06 o
   2   6   7      380.13      370.50     20.29 o
   3   6   7      128.80      136.42     13.19 o
   4   6   7       62.54       62.85     13.14 o
   5   6   7      187.93      186.27     24.75 o
  -3   7   7      241.41      249.10     14.49 o
  -2   7   7      162.93      152.96     13.51 o
  -1   7   7      147.91      146.30     17.29 o
   0   7   7        2.90        4.99     11.46 o
   1   7   7        0.82        0.82     11.49 o
  -6  -6   8      297.05      323.84     26.91 o
  -5  -6   8      558.04      606.05     30.25 o
  -6  -5   8       20.24       17.94     16.69 o
  -5  -5   8       15.32        7.36     16.07 o
  -8  -4   8      195.78      204.38     21.42 o
  -7  -4   8       90.92       94.04     17.25 o
  -6  -4   8      459.44      512.08     25.21 o
  -5  -4   8      693.29      759.70     26.40 o
  -4  -4   8      365.35      387.37     19.53 o
  -3  -4   8      130.70      119.18     13.67 o
  -2  -4   8      597.47      591.40     19.93 o
   3  -4   8       11.48       21.95      7.67 o
  -9  -3   8      126.24      135.05     17.92 o
  -8  -3   8      311.25      362.35     21.27 o
  -7  -3   8      461.78      509.89     22.12 o
  -6  -3   8       64.84       81.41     14.26 o
  -5  -3   8       15.35       15.31     11.19 o
  -2  -3   8     1863.27     1694.45     27.60 o
   0  -3   8       92.14       90.56      7.11 o
   4  -3   8      134.20      124.37     10.35 o
   5  -3   8       33.19       37.48     10.02 o
   6  -3   8       38.83       49.69     11.92 o
 -10  -2   8      183.90      194.15     18.83 o
  -9  -2   8      109.04      129.54     15.47 o
  -8  -2   8       62.17       73.59     14.13 o
  -7  -2   8      231.97      269.11     16.18 o
  -6  -2   8      514.46      564.95     19.55 o
  -5  -2   8     1825.90     1918.21     32.26 o
  -4  -2   8      848.63      872.40     21.36 o
  -1  -2   8      391.96      384.76     11.30 o
   0  -2   8     2333.11     2304.75     20.91 o
   1  -2   8      883.69      904.74      9.97 o
   4  -2   8      588.00      581.58     17.16 o
   6  -2   8      460.54      459.28     19.25 o
   7  -2   8       78.94       63.43     10.16 o
   8  -2   8       10.82       -3.63     14.88 o
 -10  -1   8        9.82       18.81     13.70 o
  -9  -1   8      128.01      132.28     14.85 o
  -8  -1   8      922.90      878.82     17.73 o
  -7  -1   8     1010.87      988.90     23.08 o
  -6  -1   8      610.45      606.41     19.32 o
  -5  -1   8      237.50      259.10     13.48 o
  -3  -1   8     2720.86     2684.88     31.48 o
  -1  -1   8       14.00       11.33      4.10 o
   0  -1   8      133.09      149.83      5.78 o
   1  -1   8     1783.58     1844.75     14.57 o
   2  -1   8     1060.57     1078.96     18.57 o
   4  -1   8      602.89      633.36     18.06 o
   5  -1   8      108.22      108.50     11.72 o
   6  -1   8       80.67       86.64      9.19 o
   7  -1   8      166.83      161.52     21.78 o
   8  -1   8      193.43      155.77     19.34 o
   9  -1   8       77.72       66.17     17.61 o
 -11   0   8      216.80      187.42     19.40 o
 -10   0   8      191.73      171.90     12.96 o
  -9   0   8       98.01      106.65     10.87 o
  -8   0   8       66.93       60.99      8.72 o
  -7   0   8      315.67      316.10     11.58 o
  -6   0   8      978.21      953.31     19.22 o
  -5   0   8      915.90      900.68     22.14 o
  -4   0   8      364.56      358.11      5.55 o
  -3   0   8      151.05      170.21      4.24 o
  -2   0   8        6.51        8.30      2.27 o
  -1   0   8     1922.81     1938.81     12.62 o
   0   0   8     2010.45     2043.38     27.91 o
   1   0   8      612.88      601.13      9.49 o
   2   0   8      823.03      972.08     17.57 o
   3   0   8       22.15       31.09      5.67 o
   4   0   8      617.19      650.05     29.32 o
   5   0   8     2444.96     2484.05     27.17 o
   6   0   8      407.48      392.10     15.39 o
   7   0   8       38.99       25.45      9.40 o
   8   0   8        2.98        2.28     15.56 o
   9   0   8       82.31       77.03     18.44 o
 -10   1   8        0.83        2.59     11.03 o
  -9   1   8      139.43      143.31     20.11 o
  -8   1   8      944.75      933.99     27.75 o
  -7   1   8      953.97      962.56     25.89 o
  -6   1   8      586.07      553.26     21.01 o
  -5   1   8      231.01      223.40      7.18 o
  -4   1   8      862.26      838.19     13.34 o
  -3   1   8     2729.23     2665.42     16.78 o
  -2   1   8      947.50      922.62     15.72 o
  -1   1   8       50.24       55.92      3.28 o
   0   1   8      130.64      149.07      4.39 o
   1   1   8     1678.84     1736.76     40.24 o
   2   1   8     1118.34     1127.04     17.36 o
   3   1   8     1167.05     1231.94     16.40 o
   4   1   8      639.36      668.93     15.94 o
   5   1   8       95.45       88.35      8.91 o
   6   1   8       86.12       93.23      9.79 o
   7   1   8      135.65      126.94     11.27 o
   8   1   8      269.71      251.76     20.89 o
 -10   2   8      177.03      161.71     14.90 o
  -9   2   8      121.93      119.67     11.10 o
  -8   2   8       68.62       78.79      9.46 o
  -7   2   8      210.82      219.97      9.69 o
  -6   2   8      575.43      595.08     12.17 o
  -5   2   8     1885.70     1878.60     32.03 o
  -4   2   8      925.48      880.45      9.74 o
  -3   2   8       83.05       82.75      4.15 o
  -2   2   8      329.46      336.03      6.44 o
  -1   2   8      396.95      390.95      5.63 o
   0   2   8     2355.08     2347.60     14.65 o
   1   2   8      724.60      772.28     25.92 o
   2   2   8      103.69      104.26      5.42 o
   3   2   8      290.21      297.01      8.28 o
   4   2   8      534.47      562.77     11.38 o
   5   2   8      873.25      870.76     14.83 o
   6   2   8      485.83      455.11     15.79 o
   7   2   8       79.65       70.68     10.76 o
   8   2   8        9.18        6.50     16.84 o
  -9   3   8      170.81      182.34     13.83 o
  -8   3   8      293.78      297.02     13.40 o
  -7   3   8      460.75      487.18     19.49 o
  -6   3   8      100.51      100.20      7.96 o
  -5   3   8        8.50       11.10      5.79 o
  -4   3   8     1009.99      961.29     11.82 o
  -3   3   8     1379.15     1314.05     13.32 o
  -2   3   8     1777.04     1759.86     17.05 o
  -1   3   8      202.34      220.48      4.98 o
   0   3   8       82.29       83.88      4.10 o
   1   3   8      204.72      214.32      6.66 o
   2   3   8     1974.55     1973.41     23.46 o
   3   3   8      562.95      561.76     11.29 o
   4   3   8      149.03      151.35      8.13 o
   5   3   8       43.00       48.66      7.36 o
   6   3   8       18.01       10.71      9.44 o
   7   3   8      388.53      369.57     15.85 o
   8   3   8      233.40      220.86     22.87 o
  -8   4   8      183.34      189.29     12.82 o
  -7   4   8       82.51       74.05      9.70 o
  -6   4   8      495.45      508.88     14.79 o
  -5   4   8      753.26      708.81     16.24 o
  -4   4   8      352.98      345.90      8.85 o
  -3   4   8      107.04       97.93      6.10 o
  -2   4   8      589.65      572.09     11.86 o
  -1   4   8     1323.03     1271.01     25.98 o
   0   4   8      737.86      735.64     17.94 o
   1   4   8      377.87      390.37     12.22 o
   2   4   8        2.47       -0.03      5.75 o
   3   4   8       14.92       12.01      6.25 o
   4   4   8      381.62      371.56     11.72 o
   5   4   8      134.92      149.16      9.49 o
   6   4   8      230.21      220.05     15.18 o
   7   4   8      143.35      126.11     15.93 o
  -7   5   8      268.58      279.99     16.28 o
  -6   5   8       22.96       26.64     10.20 o
  -5   5   8       34.17       33.89      9.30 o
  -4   5   8      178.45      182.67      8.57 o
  -3   5   8      677.15      664.13     13.12 o
  -2   5   8      581.98      611.45     15.40 o
  -1   5   8      213.51      209.40     10.86 o
   0   5   8       15.29       11.34      7.61 o
   1   5   8      219.76      223.77     11.50 o
   2   5   8      565.15      577.90     20.12 o
   3   5   8      691.27      702.94     19.40 o
   4   5   8      125.80      121.83     12.66 o
   5   5   8       38.44       41.31     12.27 o
   6   5   8       63.90       40.83     10.23 o
  -6   6   8      373.30      366.67     24.82 o
  -5   6   8      592.02      592.39     19.10 o
  -4   6   8      157.77      160.19     12.29 o
  -3   6   8       20.35       20.81      7.64 o
  -2   6   8      108.28      106.14     10.75 o
  -1   6   8      518.35      541.42     17.51 o
   0   6   8      468.52      498.47     19.47 o
   1   6   8      184.57      188.65     12.83 o
   2   6   8        4.86       -0.81     10.66 o
   3   6   8       23.31       23.44     11.42 o
   4   6   8       94.58       81.05     14.12 o
  -3   7   8      386.71      374.78     22.90 o
  -2   7   8      367.09      366.41     16.22 o
  -1   7   8      103.09      102.72     13.40 o
   0   7   8        1.17       -1.30     11.43 o
  -5  -6   9       52.59       56.27     19.26 o
  -4  -6   9        3.48       -7.07     16.85 o
  -3  -6   9       29.77       37.58     15.82 o
  -7  -5   9       16.06       12.82     18.06 o
  -3  -5   9      310.14      319.03     20.07 o
  -2  -5   9      146.37      152.45     14.84 o
  -8  -4   9      148.01      187.66     21.14 o
  -7  -4   9      271.34      321.38     21.77 o
  -6  -4   9      573.27      616.27     26.62 o
  -5  -4   9      184.92      202.44     18.22 o
  -4  -4   9       20.88       13.75     11.62 o
  -3  -4   9      129.94      137.23     14.29 o
  -2  -4   9      734.79      678.91     20.80 o
   3  -4   9      362.20      352.00     14.49 o
  -9  -3   9      212.51      243.28     20.77 o
  -8  -3   9      170.52      196.24     17.86 o
  -7  -3   9       48.39       49.68     14.79 o
  -6  -3   9      252.61      283.26     18.42 o
  -5  -3   9      234.00      238.91     15.70 o
  -4  -3   9     1605.27     1614.39     30.93 o
  -2  -3   9       60.36       47.62      8.54 o
  -1  -3   9      173.40      178.96      9.76 o
   0  -3   9     1247.49     1179.80     17.92 o
   3  -3   9       22.45       27.49      8.22 o
   4  -3   9       76.18       74.07     10.34 o
   5  -3   9      235.07      230.41     14.95 o
   6  -3   9      270.92      297.20     17.62 o
 -10  -2   9        8.07       20.86     15.26 o
  -9  -2   9       66.22       70.92     14.92 o
  -7  -2   9      377.00      415.34     19.75 o
  -5  -2   9      105.86      120.75     12.30 o
  -4  -2   9       63.46       64.71     10.46 o
  -2  -2   9     2919.48     2857.05     32.08 o
   0  -2   9      472.02      478.94      9.97 o
   3  -2   9      933.63      906.82     19.67 o
   4  -2   9      711.03      673.63     18.95 o
   5  -2   9      118.49      108.18     12.03 o
   6  -2   9       32.19       36.62     12.19 o
   7  -2   9       38.55       48.15     10.51 o
   8  -2   9      176.12      145.82     18.61 o
 -10  -1   9      237.33      225.90     18.90 o
  -9  -1   9      341.01      311.35     18.58 o
  -8  -1   9      136.00      136.46     13.65 o
  -7  -1   9       84.32      100.19     12.65 o
  -6  -1   9       67.68       71.08     10.22 o
  -4  -1   9     1134.94     1172.51     23.45 o
  -3  -1   9     2243.53     2250.46     29.27 o
  -2  -1   9      146.45      162.30      4.55 o
  -1  -1   9       60.41       63.25      2.54 o
   1  -1   9     3664.19     3595.64     21.98 o
   2  -1   9      557.31      556.80     14.87 o
   3  -1   9       54.44       55.95      7.96 o
   4  -1   9       35.64       37.19      9.85 o
   6  -1   9      554.96      545.59     15.76 o
   7  -1   9      342.60      324.66     25.54 o
   8  -1   9       95.39       87.72     18.79 o
   9  -1   9       72.58       74.11     18.24 o
 -10   0   9        1.31        7.08     11.57 o
  -9   0   9      134.55      129.15     11.44 o
  -8   0   9      179.20      184.41     11.12 o
  -7   0   9      545.43      529.37     14.04 o
  -6   0   9      311.29      303.88     16.81 o
  -5   0   9      664.44      660.16     20.03 o
  -4   0   9      124.73      135.74      4.59 o
  -3   0   9     1040.48      996.09     13.12 o
  -2   0   9     1156.50     1166.04     11.55 o
  -1   0   9     2811.05     2795.17     27.38 o
   0   0   9     1519.64     1605.36     11.58 o
   1   0   9        0.79        2.78      2.31 o
   2   0   9      898.58      948.42      8.59 o
   3   0   9     1434.12     1557.13     59.72 o
   4   0   9      109.92      110.58     12.27 o
   5   0   9      594.48      626.26     15.50 o
   6   0   9       18.14       21.75      9.00 o
   7   0   9       50.68       48.62     10.80 o
   8   0   9      123.56      105.04     16.56 o
 -10   1   9      232.45      228.08     14.89 o
  -9   1   9      319.70      326.96     20.64 o
  -8   1   9       91.83       93.68     10.25 o
  -7   1   9      100.44       94.71      7.89 o
  -6   1   9       48.43       53.09      6.13 o
  -5   1   9      738.95      747.11     19.43 o
  -4   1   9     1135.66     1135.48     22.12 o
  -3   1   9     2245.90     2267.61     14.53 o
  -2   1   9      139.63      151.90      5.95 o
  -1   1   9       79.22       88.93      4.03 o
   0   1   9      651.41      671.87     13.17 o
   1   1   9     3550.32     3564.73     28.67 o
   2   1   9      518.84      512.60      7.18 o
   3   1   9       83.36       83.78      5.68 o
   4   1   9       32.29       42.62      5.76 o
   5   1   9      159.35      158.78     10.66 o
   6   1   9      543.37      542.58     16.76 o
   7   1   9      351.69      360.02     15.26 o
   8   1   9       94.15       98.28     12.07 o
 -10   2   9        1.11        9.30     10.36 o
  -9   2   9       50.54       57.49     10.26 o
  -8   2   9       62.81       70.84      9.26 o
  -7   2   9      351.25      368.57     11.99 o
  -6   2   9      347.32      333.92     10.23 o
  -5   2   9      117.32      123.09      8.48 o
  -4   2   9       73.89       69.95      4.28 o
  -3   2   9      203.09      198.91      5.61 o
  -2   2   9     3082.05     2997.99     69.17 o
  -1   2   9     3127.16     3108.33     15.58 o
   0   2   9      490.35      507.71      7.73 o
   1   2   9       41.87       50.50      3.82 o
   2   2   9      255.64      242.73      7.25 o
   3   2   9      863.73      906.86     34.86 o
   4   2   9      719.17      729.14     13.39 o
   5   2   9       88.74       92.29      7.84 o
   6   2   9       28.42       28.95     10.29 o
   7   2   9       48.51       37.16     10.83 o
   8   2   9      179.91      156.52     13.68 o
  -9   3   9      204.32      197.09     13.85 o
  -8   3   9      168.10      153.05     11.34 o
  -7   3   9       40.19       45.45      8.45 o
  -6   3   9      245.59      247.72     12.17 o
  -5   3   9      261.16      277.24     13.70 o
  -4   3   9     1610.39     1550.20     17.51 o
  -3   3   9      932.01      898.09     11.61 o
  -2   3   9       75.94       69.19      4.94 o
  -1   3   9      187.60      202.84      5.27 o
   0   3   9     1264.41     1254.15     12.40 o
   1   3   9      772.76      784.12     11.32 o
   2   3   9      817.01      863.91     17.93 o
   3   3   9       45.49       45.74      6.38 o
   4   3   9       84.66       78.98      7.63 o
   5   3   9      274.73      269.43     10.75 o
   6   3   9      261.41      251.01     14.02 o
   7   3   9      147.30      128.90     13.01 o
   8   3   9      161.17      143.45     18.03 o
  -8   4   9      138.85      142.84     12.78 o
  -7   4   9      240.94      268.76     15.54 o
  -6   4   9      581.12      585.73     20.02 o
  -5   4   9      191.74      184.97     10.58 o
  -4   4   9       13.09       15.89      7.21 o
  -3   4   9      151.84      146.19      6.82 o
  -2   4   9      660.19      634.10     11.36 o
  -1   4   9     1021.64     1000.77     17.53 o
   0   4   9      364.39      383.94      9.59 o
   1   4   9        1.11        1.85      6.80 o
   2   4   9      273.25      257.03      9.27 o
   3   4   9      382.51      389.41     11.53 o
   4   4   9      889.08      845.02     16.20 o
   5   4   9      225.73      210.69     10.98 o
   6   4   9       40.36       35.69      9.39 o
   7   4   9       12.63        9.82     12.01 o
  -7   5   9        8.95        6.89     12.46 o
  -6   5   9       86.82       81.99     13.89 o
  -5   5   9      331.72      331.81     19.95 o
  -4   5   9      668.22      626.99     16.74 o
  -3   5   9      291.18      288.42      9.63 o
  -2   5   9      171.50      165.85      8.33 o
  -1   5   9      115.49      112.50      7.94 o
   0   5   9      481.14      475.15     14.86 o
   1   5   9      552.18      553.47     16.42 o
   2   5   9      314.18      320.13     14.77 o
   3   5   9       62.53       74.02     11.42 o
   4   5   9       28.06       26.02     10.96 o
   5   5   9       88.63       90.13     13.18 o
   6   5   9      210.07      192.93     23.96 o
  -6   6   9      293.92      272.24     23.88 o
  -5   6   9       48.08       59.66     11.99 o
  -4   6   9        1.79        3.42     10.24 o
  -3   6   9       66.80       65.46      8.21 o
  -2   6   9      332.87      325.78     20.91 o
  -1   6   9      479.98      495.37     16.45 o
   0   6   9      104.00      107.14     11.51 o
   1   6   9        1.28        3.48     10.46 o
   2   6   9       53.65       58.01     11.78 o
   3   6   9      466.10      452.27     22.18 o
  -3   7   9      101.44       80.71     16.44 o
  -2   7   9       42.85       50.48     16.28 o
  -1   7   9        6.30        8.39     14.94 o
  -5  -6  10       55.17       58.31     20.34 o
  -4  -6  10      213.18      214.59     22.77 o
  -7  -5  10      187.96      210.08     23.33 o
  -5  -5  10      296.38      341.80     23.08 o
  -4  -5  10      192.66      193.45     19.35 o
  -3  -5  10       43.64       35.73     14.12 o
  -8  -4  10      376.17      430.98     25.16 o
  -7  -4  10      158.93      163.68     19.89 o
  -6  -4  10       19.48       27.62     15.25 o
  -5  -4  10      173.88      190.48     17.28 o
  -4  -4  10      376.31      381.69     20.20 o
  -3  -4  10      751.26      675.81     22.51 o
   3  -4  10      531.46      530.35     18.16 o
  -9  -3  10      105.84      116.70     18.53 o
  -8  -3  10      112.39      145.49     17.14 o
  -7  -3  10      135.54      143.97     16.16 o
  -6  -3  10      608.25      676.15     24.46 o
  -4  -3  10       95.60       91.71     12.26 o
  -3  -3  10        2.06        4.05      8.92 o
   3  -3  10      157.32      161.50     11.90 o
   4  -3  10      511.45      531.97     18.42 o
   5  -3  10      842.31      815.63     24.14 o
   6  -3  10      273.19      258.92     17.88 o
  -9  -2  10      213.63      213.79     18.54 o
  -8  -2  10      502.45      529.84     22.71 o
  -7  -2  10      623.35      619.06     22.15 o
  -6  -2  10       51.24       66.44     11.39 o
   0  -2  10        8.56        8.55      4.30 o
   3  -2  10     1109.57     1083.03     22.62 o
   5  -2  10       47.09       48.88     11.49 o
   6  -2  10      143.15      127.68     15.21 o
   7  -2  10      342.60      325.68     15.40 o
   8  -2  10       83.39       73.82     18.48 o
 -10  -1  10      321.99      298.05     20.43 o
  -9  -1  10       64.24       68.77     14.14 o
  -8  -1  10       21.74       21.14     12.09 o
  -7  -1  10      353.37      338.76     17.17 o
  -6  -1  10     1044.76     1031.48     25.73 o
  -5  -1  10     1072.44     1036.86     24.63 o
  -3  -1  10       87.62       87.18      4.87 o
  -2  -1  10      201.74      189.07      5.01 o
  -1  -1  10     1237.49     1219.51     13.65 o
   2  -1  10       53.37       51.19      7.45 o
   3  -1  10       14.34        8.54      8.09 o
   5  -1  10      567.85      561.00     15.66 o
   6  -1  10      317.78      316.88     13.72 o
   7  -1  10      195.72      200.96     13.09 o
   8  -1  10        5.63        7.68     11.10 o
 -10   0  10       65.01       55.06     16.25 o
  -9   0  10      188.98      171.56     12.42 o
  -8   0  10      551.25      526.75     23.14 o
  -7   0  10      481.45      447.71     21.13 o
  -6   0  10        1.55        4.46     11.48 o
  -5   0  10       27.53       23.45     10.77 o
  -4   0  10      233.75      231.24      7.93 o
  -3   0  10     1045.60     1018.60     16.37 o
  -2   0  10     2177.58     2219.39     16.39 o
  -1   0  10      559.51      597.24      7.48 o
   0   0  10       48.48       58.72      3.23 o
   1   0  10       85.76       80.53      3.89 o
   2   0  10     1478.76     1531.39     11.33 o
   3   0  10     2533.90     2609.54     92.24 o
   4   0  10      100.24      101.12      9.36 o
   5   0  10       28.05       28.19      8.44 o
   6   0  10      137.15      148.60     12.11 o
   7   0  10      254.35      271.03     23.46 o
   8   0  10      180.20      152.61     13.63 o
 -10   1  10      328.33      340.29     15.19 o
  -9   1  10       82.45       75.80      9.34 o
  -8   1  10       22.81       23.41      7.82 o
  -7   1  10      358.03      346.20     13.51 o
  -6   1  10     1069.58     1049.40     25.05 o
  -5   1  10      945.79      973.80     16.59 o
  -4   1  10      186.45      175.22     11.59 o
  -3   1  10       94.28       99.13      4.39 o
  -2   1  10      217.31      205.93      7.38 o
  -1   1  10     1057.09     1070.37     17.09 o
   0   1  10      805.91      809.64      9.73 o
   1   1  10     1073.96     1111.91     12.88 o
   2   1  10       53.41       56.58      3.97 o
   3   1  10       23.87       26.47      5.51 o
   4   1  10      992.12     1039.79     15.23 o
   5   1  10      618.20      652.44     17.95 o
   6   1  10      351.32      369.44     15.16 o
   7   1  10      166.51      178.02     12.94 o
   8   1  10        3.38       16.32     11.63 o
 -10   2  10      183.14      193.97     15.92 o
  -9   2  10      240.20      234.78     12.55 o
  -8   2  10      601.96      586.08     15.53 o
  -7   2  10      676.50      651.04     18.32 o
  -6   2  10       42.99       50.60      8.45 o
  -5   2  10       87.39       83.39      7.89 o
  -4   2  10      541.24      534.67     14.77 o
  -3   2  10      782.02      779.26     13.02 o
  -2   2  10      751.19      740.42      9.95 o
  -1   2  10      182.80      183.48      5.00 o
   0   2  10        7.68        9.04      3.27 o
   1   2  10      546.28      567.02     10.79 o
   2   2  10     2712.35     2734.04     40.58 o
   3   2  10     1081.42     1123.65     18.49 o
   4   2  10      302.59      306.25     10.25 o
   5   2  10       51.08       46.52      7.94 o
   6   2  10      126.23      126.97     12.33 o
   7   2  10      330.78      314.03     15.88 o
   8   2  10       27.45       14.23     14.19 o
  -9   3  10       99.05      102.55     12.14 o
  -8   3  10      134.43      143.38     15.26 o
  -7   3  10      115.95      121.87     17.52 o
  -6   3  10      599.97      621.61     16.86 o
  -5   3  10      605.53      615.97     15.50 o
  -4   3  10       87.66       86.32     13.62 o
  -3   3  10        2.76        1.28      4.21 o
  -2   3  10      126.49      124.38      5.71 o
  -1   3  10      295.06      274.22      6.21 o
   0   3  10     1928.16     1891.22     42.27 o
   1   3  10      642.43      649.74     11.03 o
   2   3  10      363.74      351.42     10.95 o
   3   3  10      143.40      142.77      8.26 o
   4   3  10      615.52      609.00     13.83 o
   5   3  10      907.02      894.95     20.92 o
   6   3  10      245.53      236.40     14.65 o
   7   3  10       21.97       23.60     12.10 o
   8   3  10       19.41       19.48     15.43 o
  -8   4  10      446.00      466.01     34.72 o
  -7   4  10      175.55      168.73     14.48 o
  -6   4  10        7.80        8.87      9.65 o
  -5   4  10      196.36      180.68     11.18 o
  -4   4  10      351.24      346.52     18.12 o
  -3   4  10      804.23      762.55     20.67 o
  -2   4  10      592.14      576.91     11.17 o
  -1   4  10      276.49      264.28      8.46 o
   0   4  10        8.69        5.52      5.68 o
   1   4  10      170.88      189.80     10.78 o
   2   4  10      548.81      596.26     16.60 o
   3   4  10      565.54      573.83     13.91 o
   4   4  10      131.50      129.56      9.79 o
   5   4  10       28.68       22.35      8.88 o
   6   4  10      129.27      124.19     11.00 o
  -7   5  10      214.26      215.26     16.28 o
  -6   5  10      145.10      144.98     13.48 o
  -5   5  10      283.01      286.53     13.95 o
  -4   5  10      231.81      224.71     12.11 o
  -3   5  10       51.66       46.26      7.01 o
  -2   5  10       11.83       17.06      6.34 o
  -1   5  10      374.51      348.67     10.82 o
   0   5  10      707.71      722.83     21.87 o
   1   5  10      613.71      629.17     17.80 o
   2   5  10       74.59       75.10     10.98 o
   3   5  10       40.40       38.48     11.63 o
   4   5  10      227.19      220.74     15.83 o
   5   5  10      456.40      478.06     20.36 o
  -5   6  10       56.38       60.11     17.73 o
  -4   6  10      165.09      171.09     13.76 o
  -3   6  10      517.01      508.60     13.74 o
  -2   6  10      240.63      244.32     13.41 o
  -1   6  10       62.46       63.75     10.92 o
   0   6  10       13.30       14.27     10.46 o
   1   6  10      147.60      134.24     13.19 o
   2   6  10      163.31      158.65     14.30 o
   3   6  10      228.54      213.45     16.32 o
  -5  -6  11      124.00      133.05     21.98 o
  -6  -5  11      220.81      248.04     22.80 o
  -5  -5  11      112.09      152.56     19.42 o
  -4  -5  11       23.16       21.84     14.58 o
  -8  -4  11       66.20       70.66     18.14 o
  -7  -4  11        2.47        7.82     15.41 o
  -3  -4  11      406.26      408.59     18.56 o
  -2  -4  11       27.82       25.64      9.82 o
   3  -4  11      136.35      143.04     13.49 o
  -6  -3  11      522.05      609.01     23.66 o
  -4  -3  11       50.55       52.50     10.95 o
  -1  -3  11      524.33      511.06     14.06 o
   6  -3  11      105.67      112.09     16.53 o
  -9  -2  11      467.89      478.46     23.39 o
  -8  -2  11      317.81      338.82     20.02 o
  -7  -2  11       24.17       33.02     13.35 o
  -6  -2  11      150.21      144.95     13.45 o
  -4  -2  11     1762.49     1732.81     30.30 o
  -3  -2  11      560.92      575.51     17.33 o
  -1  -2  11      119.90      116.29      7.53 o
   3  -2  11      267.20      248.97     13.88 o
   4  -2  11       15.01       12.27     10.17 o
   5  -2  11      284.98      267.36     17.06 o
   6  -2  11      328.30      302.35     18.31 o
   7  -2  11      248.86      233.70     14.94 o
   8  -2  11      209.76      186.79     18.40 o
 -10  -1  11       46.73       60.12     17.41 o
  -9  -1  11       92.00       90.52     15.86 o
  -8  -1  11      115.44      122.84     15.89 o
  -7  -1  11      345.74      314.50     17.62 o
  -4  -1  11      173.57      166.33     12.09 o
  -3  -1  11      470.19      483.67      8.97 o
  -1  -1  11     1673.74     1690.82     21.78 o
   0  -1  11      488.40      495.43     11.38 o
   3  -1  11      467.79      476.75     17.31 o
   4  -1  11     1351.18     1346.18     22.10 o
   5  -1  11      436.77      431.13     14.77 o
   6  -1  11       19.11       24.07      9.86 o
   7  -1  11       88.70      100.43     24.79 o
   8  -1  11      554.24      536.29     48.73 o
 -10   0  11      205.85      173.71     19.00 o
  -9   0  11      319.99      311.76     21.49 o
  -8   0  11      244.40      238.28     18.25 o
  -7   0  11      104.24       95.35     14.96 o
  -6   0  11      106.05      104.61     14.51 o
  -5   0  11     1796.76     1842.71     21.68 o
  -4   0  11     1680.30     1725.49     18.88 o
  -3   0  11      215.63      200.29      5.44 o
  -2   0  11        8.15        5.66      2.99 o
  -1   0  11      350.72      380.38      7.20 o
   0   0  11     1235.75     1264.44     10.74 o
   1   0  11      977.33      970.06     71.90 o
   2   0  11      454.48      515.95     38.54 o
   3   0  11      208.47      207.68     12.26 o
   4   0  11       88.51       99.23     22.63 o
   5   0  11       48.77       62.80      9.94 o
   6   0  11      486.40      510.95     17.24 o
   7   0  11      296.38      278.14     15.70 o
   8   0  11        3.53       -2.41     12.03 o
 -10   1  11       45.13       36.88     12.61 o
  -9   1  11       94.59       97.15     12.23 o
  -8   1  11      142.73      132.28     11.85 o
  -7   1  11      310.44      309.51     14.61 o
  -6   1  11      666.87      659.65     16.14 o
  -5   1  11       81.72       78.57      7.58 o
  -4   1  11      168.70      167.50      8.15 o
  -3   1  11      544.39      557.73      8.50 o
  -2   1  11      819.25      833.21     11.99 o
  -1   1  11     1603.55     1656.30     26.08 o
   0   1  11      535.62      527.98      9.25 o
   1   1  11      224.64      241.85      5.60 o
   2   1  11       67.27       72.15      4.41 o
   3   1  11      372.16      425.20     10.15 o
   4   1  11     1308.22     1442.61     24.22 o
   5   1  11      391.09      412.67     28.10 o
   6   1  11       28.04       29.03     10.56 o
   7   1  11       84.52      101.19     13.86 o
   8   1  11      547.37      521.20     26.14 o
  -9   2  11      424.37      426.12     21.42 o
  -8   2  11      275.22      287.23     15.62 o
  -7   2  11       24.33       22.77      9.96 o
  -6   2  11      172.07      179.56     11.60 o
  -5   2  11      733.66      722.44     15.64 o
  -4   2  11     1847.05     1733.57     31.12 o
  -3   2  11      567.63      557.58      9.08 o
  -2   2  11      158.91      172.58      6.01 o
  -1   2  11      122.15      126.10      5.61 o
   0   2  11      613.40      625.79     10.12 o
   1   2  11      494.80      538.75     10.29 o
   2   2  11      690.81      733.04     12.47 o
   3   2  11      203.20      221.60      8.85 o
   4   2  11        9.71       14.44      6.90 o
   5   2  11      312.16      321.87     11.79 o
   6   2  11      341.93      346.69     19.21 o
   7   2  11      287.88      259.99     33.25 o
   8   2  11      215.85      171.91     19.60 o
  -9   3  11       75.23       76.47     15.28 o
  -8   3  11      326.91      320.99     17.28 o
  -7   3  11      377.13      395.57     23.90 o
  -6   3  11      522.70      551.55     16.72 o
  -5   3  11      145.68      139.97      9.77 o
  -4   3  11       44.68       45.19      7.12 o
  -3   3  11      221.71      224.01      7.42 o
  -2   3  11     1969.79     1914.91     21.81 o
  -1   3  11      539.25      549.52      9.67 o
   0   3  11      289.47      295.47      8.18 o
   1   3  11        6.11        7.77      4.55 o
   2   3  11       28.63       37.56      6.44 o
   3   3  11      753.34      759.61     16.82 o
   4   3  11      486.13      494.60     13.43 o
   5   3  11      182.05      170.41     10.75 o
   6   3  11      118.82      119.82     13.67 o
   7   3  11       14.10        3.55     16.07 o
  -8   4  11       69.67       59.58     14.86 o
  -7   4  11        4.89        7.91     11.98 o
  -6   4  11      113.87       99.30     11.68 o
  -5   4  11      275.40      273.29     12.64 o
  -4   4  11      358.27      354.76     12.79 o
  -3   4  11      424.91      401.77     10.03 o
  -2   4  11       14.16       16.53      5.66 o
  -1   4  11       24.66       27.98      5.88 o
   0   4  11      259.67      254.54      9.26 o
   1   4  11      977.32      966.86     20.87 o
   2   4  11      584.52      617.84     19.36 o
   3   4  11      174.51      161.82     10.32 o
   4   4  11       19.93       25.00      8.66 o
   5   4  11       41.25       39.01      9.82 o
   6   4  11      461.91      412.52     18.98 o
  -7   5  11      443.63      466.64     29.29 o
  -6   5  11      258.22      258.68     16.82 o
  -5   5  11      125.39      140.96     12.06 o
  -4   5  11       34.94       30.58      9.59 o
  -3   5  11      311.76      303.37     10.51 o
  -2   5  11      429.16      424.39     11.77 o
  -1   5  11      467.75      471.77     12.58 o
   0   5  11       70.43       70.53      9.82 o
   1   5  11        9.50        6.79      9.49 o
   2   5  11      108.71      106.97     12.14 o
   3   5  11      274.21      307.49     17.25 o
   4   5  11      220.85      234.18     16.62 o
  -4   6  11      141.81      147.86     13.20 o
  -3   6  11      198.28      198.91     13.76 o
  -2   6  11        2.44       -1.18      9.75 o
  -1   6  11        0.21       -0.89      9.88 o
   0   6  11       40.87       36.58     11.32 o
   1   6  11      427.99      423.31     18.48 o
   2   6  11      221.15      225.92     16.73 o
  -5  -6  12      438.00      445.62     27.24 o
  -6  -5  12       41.73       51.50     18.62 o
  -5  -5  12       40.85       55.56     17.38 o
  -4  -5  12      279.97      272.55     20.35 o
  -7  -4  12       71.80       98.36     18.24 o
  -5  -4  12      540.44      569.46     24.06 o
  -4  -4  12      299.73      324.21     18.70 o
  -3  -4  12       71.33       64.97     11.96 o
   3  -4  12       71.82       67.75     12.91 o
  -8  -3  12      354.04      396.42     22.75 o
  -7  -3  12      358.16      412.05     22.64 o
  -6  -3  12       13.77       30.57     12.80 o
  -5  -3  12       49.13       63.36     12.46 o
   3  -3  12      294.23      294.08     16.51 o
   4  -3  12      307.59      294.19     17.31 o
   5  -3  12       30.10       22.38     14.36 o
   6  -3  12       58.16       65.19     15.95 o
  -9  -2  12       39.28       38.59     14.47 o
  -8  -2  12       62.92       62.38     14.73 o
  -7  -2  12      212.41      237.81     17.33 o
  -5  -2  12     1092.88     1068.82     26.61 o
  -4  -2  12      226.68      233.67     14.15 o
  -3  -2  12       40.41       35.51      8.61 o
  -2  -2  12       65.24       55.62      7.97 o
   4  -2  12      275.92      265.99     16.25 o
   5  -2  12      468.93      473.22     21.82 o
   6  -2  12      256.55      204.57     16.86 o
   7  -2  12       65.54       66.65     12.53 o
  -9  -1  12      305.44      309.40     21.40 o
  -8  -1  12      607.92      637.13     25.41 o
  -7  -1  12      423.68      406.79     20.86 o
  -6  -1  12       98.67       99.38     13.33 o
  -4  -1  12      316.60      319.35     12.04 o
  -1  -1  12      242.93      229.44      9.67 o
   0  -1  12       27.10       29.07      5.42 o
   2  -1  12     1407.88     1370.90     26.28 o
   4  -1  12       78.55       82.10     10.55 o
   5  -1  12       32.83       33.86      9.08 o
   6  -1  12       59.10       64.71     11.30 o
   7  -1  12       85.63       89.30     12.53 o
   8  -1  12      158.91      136.78     20.64 o
 -10   0  12      235.49      254.64     21.29 o
  -9   0  12      241.98      233.17     19.89 o
  -8   0  12       78.44       64.63     11.00 o
  -7   0  12      845.49      819.32     31.58 o
  -6   0  12      316.29      320.72     12.32 o
  -5   0  12      747.22      750.29     25.03 o
  -4   0  12      414.44      444.33     10.73 o
  -3   0  12        3.19        2.85      3.46 o
  -2   0  12      110.98      104.65      4.53 o
  -1   0  12      338.93      357.50     14.29 o
   0   0  12      756.74      795.74     13.22 o
   1   0  12      758.25      775.85     54.60 o
   2   0  12       23.52       34.39      7.40 o
   3   0  12      190.42      205.78     11.78 o
   4   0  12      451.46      496.96     17.48 o
   5   0  12      902.55      945.29     30.39 o
   6   0  12      213.62      203.62     14.56 o
   7   0  12      209.07      192.39     14.95 o
   8   0  12       57.78       89.28     17.29 o
  -9   1  12      304.62      310.18     16.29 o
  -8   1  12      604.72      584.54     18.34 o
  -7   1  12      407.53      446.09     15.39 o
  -6   1  12       93.90       98.93      9.38 o
  -5   1  12      111.06      129.75     14.72 o
  -4   1  12      271.15      275.35      9.64 o
  -3   1  12     1682.98     1656.70     23.36 o
  -2   1  12      666.19      660.98      9.53 o
  -1   1  12      230.03      237.16      6.59 o
   0   1  12       26.50       28.91      4.16 o
   1   1  12      836.28      871.55      9.83 o
   2   1  12     1300.56     1303.21     14.82 o
   3   1  12      728.61      802.07     18.87 o
   4   1  12       85.39       98.93     11.45 o
   5   1  12       27.64       34.28     10.72 o
   6   1  12       41.36       50.03     12.34 o
   7   1  12      108.70      102.31     13.79 o
  -9   2  12       37.80       45.22     13.67 o
  -8   2  12       63.33       62.98     12.16 o
  -7   2  12      189.72      192.58     13.36 o
  -6   2  12      911.47      939.72     42.89 o
  -5   2  12     1127.28     1128.41     30.34 o
  -4   2  12      278.68      279.02     10.23 o
  -3   2  12       49.28       48.21      4.91 o
  -2   2  12       42.09       37.43      4.76 o
  -1   2  12      762.40      758.36     10.51 o
   0   2  12     1243.51     1280.87     17.20 o
   1   2  12      238.69      233.07      6.68 o
   2   2  12       41.37       43.91      6.29 o
   3   2  12      112.87      121.58      8.10 o
   4   2  12      220.97      225.96     12.73 o
   5   2  12      522.55      532.50     26.93 o
   6   2  12      231.26      217.28     15.93 o
   7   2  12       63.02       49.61     16.67 o
  -9   3  12       69.87       98.93     22.81 o
  -8   3  12      377.53      408.16     19.40 o
  -7   3  12      402.91      412.55     17.49 o
  -6   3  12       23.64       21.05      9.67 o
  -5   3  12       71.69       65.77      9.05 o
  -4   3  12      701.87      676.38     18.12 o
  -3   3  12      682.66      625.62     12.57 o
  -2   3  12     1113.27     1075.15     13.96 o
  -1   3  12       32.23       35.85      5.65 o
   0   3  12        6.62        5.73      4.65 o
   1   3  12      319.79      321.30      8.25 o
   2   3  12      445.44      454.34     13.29 o
   3   3  12      304.61      311.48     11.32 o
   4   3  12      342.96      341.36     12.60 o
   5   3  12       35.24       26.36      9.13 o
   6   3  12       53.64       62.02     13.50 o
  -8   4  12       25.44       21.30     21.44 o
  -7   4  12       82.85       86.98     13.74 o
  -6   4  12      500.83      488.21     30.46 o
  -5   4  12      593.23      557.99     35.22 o
  -4   4  12      277.06      276.35     15.64 o
  -3   4  12       83.03       83.23      6.81 o
  -2   4  12      460.59      441.58     11.03 o
  -1   4  12      739.18      699.10     16.03 o
   0   4  12      475.06      491.56     12.08 o
   1   4  12      124.34      137.68     17.77 o
   2   4  12       16.67       11.47     10.20 o
   3   4  12      109.18       99.12     11.15 o
   4   4  12      315.79      324.84     15.83 o
   5   4  12      198.59      211.19     12.79 o
   6   4  12      174.32      168.91     21.23 o
  -6   5  12       21.81       22.09     12.48 o
  -5   5  12       47.57       51.43     10.86 o
  -4   5  12      245.41      227.37     14.74 o
  -3   5  12      312.06      293.63     13.67 o
  -2   5  12      291.89      294.32     10.94 o
  -1   5  12       28.44       25.30      7.59 o
   0   5  12       66.36       70.34     10.90 o
   1   5  12       30.85       37.54     13.51 o
   2   5  12      375.51      394.16     18.10 o
   3   5  12      363.64      386.83     19.10 o
   4   5  12      142.53      173.37     20.70 o
  -3   6  12       32.24       21.91     11.68 o
  -2   6  12      170.18      164.88     12.76 o
  -1   6  12      342.16      326.54     15.98 o
   0   6  12      368.14      380.77     17.06 o
   1   6  12      251.49      246.12     16.13 o
  -6  -5  13       50.96       54.98     18.75 o
  -5  -5  13      284.66      318.92     22.22 o
  -7  -4  13      190.60      243.95     20.89 o
  -6  -4  13      503.79      558.52     25.94 o
  -5  -4  13      109.39      124.32     16.41 o
  -4  -4  13       12.30       19.35     12.18 o
  -3  -4  13      148.59      158.50     13.75 o
   3  -4  13      311.51      317.40     18.90 o
   4  -4  13      464.81      436.81     21.38 o
  -8  -3  13      155.92      143.86     18.14 o
  -7  -3  13       24.62       26.00     14.96 o
  -6  -3  13       80.94       93.01     14.74 o
  -5  -3  13      286.27      297.89     17.43 o
  -4  -3  13     1274.55     1216.42     27.79 o
  -3  -3  13      174.07      159.30     12.36 o
  -2  -3  13       43.10       36.27      8.49 o
   3  -3  13       44.79       46.36     12.82 o
   4  -3  13       35.20       33.97     13.85 o
   5  -3  13      164.42      156.05     18.20 o
   6  -3  13      116.23      141.07     18.92 o
  -8  -2  13       50.18       53.02     15.08 o
  -7  -2  13      441.88      447.25     22.00 o
  -6  -2  13      340.09      333.31     18.43 o
  -5  -2  13       37.59       35.70     11.34 o
  -4  -2  13       83.58       88.61     11.79 o
  -3  -2  13      495.46      505.73     17.07 o
  -2  -2  13     1560.11     1494.28     24.99 o
   3  -2  13      579.81      592.86     21.92 o
   4  -2  13      276.09      248.50     17.38 o
   5  -2  13      185.83      172.50     17.84 o
   6  -2  13       53.50       44.75     11.93 o
  -9  -1  13      163.21      153.63     18.86 o
  -8  -1  13      187.08      167.36     18.79 o
  -7  -1  13       63.48       60.39     15.60 o
  -6  -1  13       84.23       81.09      8.80 o
  -5  -1  13      500.38      499.30     21.04 o
  -4  -1  13      947.88      980.68     24.96 o
  -2  -1  13       31.83       33.84      7.66 o
  -1  -1  13      164.30      159.33      9.26 o
   3  -1  13      127.37      122.27     10.91 o
   4  -1  13       35.71       34.92      9.26 o
   5  -1  13      115.96      125.17     11.78 o
   6  -1  13      401.62      418.97     17.51 o
   7  -1  13      109.80       97.94     14.34 o
  -9   0  13        3.86       12.88     10.41 o
  -8   0  13       32.34       34.31      9.95 o
  -7   0  13      531.71      528.34     15.90 o
  -6   0  13      508.27      561.52     15.17 o
  -5   0  13      456.21      469.92     12.74 o
  -4   0  13       53.96       67.54      6.64 o
  -3   0  13      395.58      384.61     11.13 o
  -2   0  13     1505.70     1456.34     29.62 o
  -1   0  13     1714.61     1671.50     75.98 o
   0   0  13      106.10      116.54      6.98 o
   1   0  13        6.57       10.07      6.60 o
   2   0  13       95.46      105.74     10.76 o
   3   0  13      238.16      255.53     29.07 o
   4   0  13      352.22      385.77     22.33 o
   5   0  13      278.59      291.07     15.10 o
   6   0  13        1.05        6.00     11.54 o
   7   0  13        9.86       10.67     12.56 o
  -9   1  13      145.33      147.42     14.13 o
  -8   1  13      193.73      213.72     18.25 o
  -7   1  13       66.91       81.60     10.65 o
  -6   1  13       70.08       64.99      9.58 o
  -5   1  13      544.24      552.66     14.18 o
  -4   1  13      915.04      921.42     15.88 o
  -3   1  13     1357.01     1307.74     13.51 o
  -2   1  13       13.27       14.98      4.29 o
  -1   1  13      168.52      161.49      7.39 o
   0   1  13      664.39      673.85     11.44 o
   1   1  13     1243.86     1322.03     22.90 o
   2   1  13      335.33      363.03     13.76 o
   3   1  13      133.50      145.21     11.75 o
   4   1  13       26.46       29.54     11.47 o
   5   1  13       76.13       80.77     12.19 o
   6   1  13      428.76      433.37     18.14 o
   7   1  13       85.57       89.76     17.59 o
  -9   2  13       21.80       14.71     13.76 o
  -8   2  13       60.58       66.21     13.42 o
  -7   2  13      356.23      384.95     16.36 o
  -6   2  13      333.15      358.16     14.25 o
  -5   2  13       40.23       45.81      8.81 o
  -4   2  13      100.80       90.28      8.19 o
  -3   2  13      512.64      505.64      9.63 o
  -2   2  13     1538.04     1496.96     15.61 o
  -1   2  13      680.49      686.67      9.57 o
   0   2  13      349.75      362.38     17.80 o
   1   2  13       98.02       88.63      5.57 o
   2   2  13      138.18      139.36      8.23 o
   3   2  13      626.36      669.84     14.05 o
   4   2  13      263.73      264.91     15.49 o
   5   2  13      191.32      193.62     15.42 o
   6   2  13       47.64       37.04     13.11 o
  -8   3  13      139.96      129.52     15.69 o
  -7   3  13       18.43       21.95     11.98 o
  -6   3  13       53.50       49.02     10.51 o
  -5   3  13      331.40      324.73     13.52 o
  -4   3  13     1317.63     1232.86     30.13 o
  -3   3  13      167.10      170.31      7.45 o
  -2   3  13       26.68       26.85      5.65 o
  -1   3  13      168.96      163.85      7.76 o
   0   3  13      464.37      462.13      9.37 o
   1   3  13      970.41     1008.63     17.69 o
   2   3  13      474.46      510.59     12.96 o
   3   3  13       92.29       98.69      9.29 o
   4   3  13       43.23       50.30      9.51 o
   5   3  13      179.04      171.54     12.21 o
   6   3  13       97.41      101.54     15.76 o
  -7   4  13      214.25      202.88     16.05 o
  -6   4  13      509.69      516.89     18.16 o
  -5   4  13      129.22      130.10     11.49 o
  -4   4  13       19.46       20.92      8.72 o
  -3   4  13      164.83      160.32     10.96 o
  -2   4  13      180.57      173.65      8.64 o
  -1   4  13      620.82      621.32     13.12 o
   0   4  13      307.85      316.54     10.83 o
   1   4  13       20.85       15.66      9.53 o
   2   4  13      111.39      125.22     12.88 o
   3   4  13      280.43      287.08     16.30 o
   4   4  13      469.30      433.01     15.35 o
   5   4  13      112.54       86.09     13.45 o
  -5   5  13      292.42      289.75     15.79 o
  -4   5  13      512.88      528.89     17.30 o
  -3   5  13      310.46      301.80     14.54 o
  -2   5  13       47.51       47.20      8.27 o
  -1   5  13       21.04       17.11      7.99 o
   0   5  13      223.48      223.70     13.69 o
   1   5  13      261.90      259.94     19.22 o
   2   5  13      144.83      154.79     14.76 o
   3   5  13       45.59       54.52     14.29 o
  -2   6  13      426.40      390.01     22.96 o
  -1   6  13      365.70      352.57     23.42 o
  -6  -5  14       73.78      122.13     19.74 o
  -5  -5  14      167.86      171.57     19.07 o
  -7  -4  14       63.51       72.63     17.49 o
  -6  -4  14        4.95       18.53     15.68 o
  -5  -4  14       41.62       42.64     13.79 o
  -4  -4  14       42.34       43.05     12.34 o
   4  -4  14        9.65        5.26     14.14 o
  -8  -3  14       77.73       92.45     18.14 o
  -7  -3  14      111.44       95.65     16.14 o
  -6  -3  14      329.74      348.83     20.60 o
  -4  -3  14      265.71      246.12     15.72 o
  -3  -3  14      140.54      139.11     12.09 o
   3  -3  14      246.18      258.06     18.60 o
   4  -3  14      230.05      228.51     18.63 o
   5  -3  14      310.38      293.59     22.29 o
   6  -3  14       40.85       57.47     18.70 o
  -7  -2  14      168.51      136.98     17.22 o
  -6  -2  14       28.03       33.50     12.83 o
  -5  -2  14      108.06       89.04     13.68 o
  -4  -2  14       97.07      106.87     12.86 o
  -3  -2  14      468.71      460.31     17.41 o
   2  -2  14      951.44      937.74     25.70 o
   3  -2  14      522.54      532.87     22.66 o
   4  -2  14      151.44      142.96     16.49 o
   5  -2  14       15.36       10.64     10.87 o
   6  -2  14      149.99      146.76     14.96 o
  -8  -1  14       41.59       42.67     17.10 o
  -6  -1  14      738.47      752.93     26.59 o
  -3  -1  14       60.72       58.90      6.76 o
  -2  -1  14      162.93      148.53     10.51 o
  -1  -1  14      738.95      683.36     16.40 o
   1  -1  14      270.41      288.39     20.72 o
   2  -1  14       27.46       31.66      8.75 o
   3  -1  14       54.14       63.57     10.03 o
   4  -1  14      438.22      454.48     16.96 o
   5  -1  14      163.93      159.01     14.15 o
   6  -1  14      247.95      228.20     15.62 o
  -9   0  14      231.70      253.42     15.15 o
  -8   0  14      144.62      154.13     12.77 o
  -7   0  14      161.60      165.18     12.22 o
  -6   0  14        4.89        1.98      8.33 o
  -5   0  14       46.37       45.21      7.72 o
  -4   0  14      284.86      284.26     15.87 o
  -3   0  14      486.94      474.79     11.42 o
  -2   0  14     1335.04     1308.30     17.82 o
  -1   0  14      319.57      306.68     26.00 o
   0   0  14        2.75       14.27      5.57 o
   1   0  14       48.97       58.81      8.76 o
   2   0  14     1328.33     1459.55    103.43 o
   3   0  14      699.47      776.38     62.70 o
   4   0  14       33.98       45.17     11.21 o
   5   0  14        2.94        8.11     10.96 o
   6   0  14       88.25       90.58     13.68 o
  -9   1  14       13.27       10.33     12.32 o
  -8   1  14       50.01       41.97     11.39 o
  -7   1  14      209.06      213.07     13.67 o
  -6   1  14      657.75      677.62     17.47 o
  -5   1  14      873.22      918.53     29.30 o
  -4   1  14      377.43      401.55     22.79 o
  -3   1  14       61.88       60.00      7.16 o
  -2   1  14      139.23      134.67      6.05 o
  -1   1  14      673.07      706.30     22.83 o
   0   1  14      934.46     1002.16     23.81 o
   1   1  14      278.86      324.52     12.96 o
   2   1  14       17.22       17.99      9.27 o
   3   1  14       71.06       67.22     11.02 o
   4   1  14      513.65      554.77     19.10 o
   5   1  14      189.16      208.53     14.70 o
   6   1  14      239.85      247.05     16.81 o
  -8   2  14      417.70      428.95     18.58 o
  -7   2  14      155.91      148.97     13.05 o
  -6   2  14       27.05       28.26     10.21 o
  -5   2  14       67.88       57.69      9.22 o
  -4   2  14       89.38       86.96      8.74 o
  -3   2  14      434.83      437.12     20.55 o
  -2   2  14      852.32      858.93     12.63 o
  -1   2  14      277.01      279.17      7.22 o
   0   2  14       14.22       13.71      4.74 o
   1   2  14      664.73      637.82     18.12 o
   2   2  14      959.99      984.94     32.62 o
   3   2  14      477.54      510.65     18.18 o
   4   2  14      116.71      135.64     13.55 o
   5   2  14       13.59       15.19     12.25 o
   6   2  14      109.19      109.72     20.50 o
  -8   3  14       97.14      101.93     15.46 o
  -7   3  14      111.94      111.95     14.40 o
  -6   3  14      317.07      332.72     15.39 o
  -5   3  14      178.06      167.07     11.99 o
  -4   3  14      263.06      253.95     17.39 o
  -3   3  14      143.79      130.26      9.60 o
  -2   3  14       97.51       98.35      7.02 o
  -1   3  14      656.98      657.35     12.70 o
   0   3  14      786.77      798.35     14.92 o
   1   3  14      196.95      213.99     10.20 o
   2   3  14       86.34       91.62      9.01 o
   3   3  14      241.89      239.41     11.51 o
   4   3  14      286.82      293.62     17.74 o
   5   3  14      324.43      313.64     19.25 o
  -7   4  14       62.24       69.47     20.44 o
  -6   4  14        0.28        3.58     11.37 o
  -5   4  14       33.10       30.14     10.58 o
  -4   4  14       80.48       78.77     10.60 o
  -3   4  14      992.02      907.92     19.61 o
  -2   4  14      695.63      625.80     13.38 o
  -1   4  14      144.24      137.42      9.00 o
   0   4  14       17.88       16.87      7.54 o
   1   4  14      157.48      169.57     13.08 o
   2   4  14      503.48      546.67     19.24 o
   3   4  14      375.39      387.08     18.09 o
   4   4  14        0.62        4.03     12.24 o
  -5   5  14      197.25      179.09     21.40 o
  -4   5  14      111.30       97.72     12.38 o
  -3   5  14       17.31       20.09     10.84 o
  -2   5  14       40.40       28.23      8.26 o
  -1   5  14      276.36      268.09     11.84 o
   0   5  14      688.37      695.11     20.33 o
   1   5  14      369.77      355.47     17.07 o
   2   5  14       54.46       64.00     13.95 o
   3   5  14        6.04       14.93     16.76 o
  -6  -4  15      113.89      120.37     17.14 o
  -5  -4  15      330.75      325.33     19.88 o
   3  -4  15      137.11      135.37     17.95 o
   4  -4  15       38.42       43.88     16.23 o
  -7  -3  15      313.31      323.65     21.61 o
  -6  -3  15      526.22      515.33     23.87 o
  -5  -3  15       22.95       10.56     12.18 o
  -4  -3  15       63.53       57.48     11.96 o
   2  -3  15        7.07       10.31     12.95 o
   3  -3  15      321.69      318.23     21.38 o
   4  -3  15      299.38      282.26     21.06 o
   5  -3  15      233.06      216.27     21.98 o
  -8  -2  15      124.06      100.58     19.10 o
  -7  -2  15       10.38        1.37     14.40 o
  -6  -2  15       44.44       40.43     13.99 o
  -5  -2  15      548.85      523.36     22.02 o
  -4  -2  15      789.32      782.74     24.03 o
   2  -2  15      408.18      415.39     20.57 o
   3  -2  15      130.44      140.31     17.33 o
   4  -2  15      210.83      193.14     14.71 o
   5  -2  15      238.73      229.62     16.24 o
  -7  -1  15      389.79      400.24     23.19 o
  -5  -1  15        2.68        3.19     12.83 o
  -4  -1  15      134.62      144.64     13.79 o
  -3  -1  15      199.83      197.60     13.35 o
  -2  -1  15      306.15      301.09     10.47 o
   0  -1  15      290.07      320.91     20.70 o
   1  -1  15      248.74      266.55     21.11 o
   2  -1  15       30.92       43.83      9.91 o
   3  -1  15      521.85      533.13     22.19 o
   4  -1  15      855.78      841.95     29.27 o
   5  -1  15       78.92       73.95     12.55 o
  -9   0  15      436.29      438.96     24.31 o
  -8   0  15      245.47      246.23     22.15 o
  -7   0  15       19.66       28.63     16.70 o
  -6   0  15       77.00       85.97     16.05 o
  -5   0  15      300.89      347.22     19.47 o
  -4   0  15      668.08      671.39     22.94 o
  -3   0  15      138.53      119.78     12.11 o
  -2   0  15        1.35        0.69      5.75 o
  -1   0  15       75.92       76.25     10.16 o
   0   0  15      752.30      831.92     26.98 o
   1   0  15     1177.21     1235.57     44.09 o
   2   0  15      930.30     1011.00     85.62 o
   3   0  15       87.13       85.88     11.54 o
   4   0  15        0.37        2.88     11.75 o
   5   0  15      191.75      203.50     15.82 o
  -9   1  15       81.31       96.36     20.41 o
  -8   1  15      265.33      272.55     16.18 o
  -7   1  15      385.50      406.06     16.42 o
  -6   1  15      401.38      412.69     15.31 o
  -5   1  15        2.36        5.99      7.69 o
  -4   1  15      140.35      134.35      8.73 o
  -3   1  15      225.34      197.23     14.09 o
  -2   1  15      287.05      285.22     10.53 o
  -1   1  15      682.29      678.05     20.59 o
   0   1  15      274.95      259.67     15.49 o
   1   1  15      241.91      251.96     12.75 o
   2   1  15        7.72        0.28     10.68 o
   3   1  15      463.69      513.92     32.65 o
   4   1  15      850.54      869.40     22.92 o
   5   1  15       75.67       87.02     13.71 o
  -8   2  15      143.74      129.24     14.68 o
  -7   2  15       15.08       16.86     11.15 o
  -6   2  15       66.84       65.32     11.36 o
  -5   2  15      550.29      549.69     15.83 o
  -4   2  15      799.69      802.01     17.08 o
  -3   2  15      230.45      211.59     10.05 o
  -2   2  15       66.94       58.89      6.06 o
  -1   2  15       51.78       52.30      5.39 o
   0   2  15      311.05      301.24     15.31 o
   1   2  15      511.15      501.41     20.86 o
   2   2  15      422.32      426.82     17.31 o
   3   2  15      138.57      144.37     13.98 o
   4   2  15      187.49      211.89     16.30 o
   5   2  15      269.77      280.47     37.12 o
  -7   3  15      328.91      354.48     18.11 o
  -6   3  15      532.78      550.12     18.78 o
  -5   3  15       20.47       21.37      9.83 o
  -4   3  15       59.81       56.42      9.31 o
  -3   3  15      298.04      273.54     11.85 o
  -2   3  15      620.45      573.60     12.09 o
  -1   3  15      356.23      365.78     10.70 o
   0   3  15      208.90      211.38      9.28 o
   1   3  15       16.99       12.57      6.28 o
   2   3  15       32.47       41.68     12.44 o
   3   3  15      312.11      325.77     17.87 o
   4   3  15      261.00      280.85     22.35 o
  -6   4  15      115.86      126.21     13.98 o
  -5   4  15      306.86      305.92     15.53 o
  -4   4  15      209.98      205.28     13.13 o
  -3   4  15      109.51      109.64     12.03 o
  -2   4  15       48.03       47.99      7.70 o
  -1   4  15        3.65        0.15      7.28 o
   0   4  15      192.75      179.63     10.22 o
   1   4  15      446.86      465.75     17.64 o
   2   4  15      269.93      294.07     16.62 o
   3   4  15      167.41      159.36     15.43 o
  -4   5  15       24.08       23.10     16.79 o
  -3   5  15       70.43       71.00     11.87 o
  -2   5  15      383.74      372.12     22.34 o
  -1   5  15      306.25      283.62     12.36 o
   0   5  15       59.06       64.60     12.24 o
   1   5  15       13.70       12.96     15.89 o
   2   5  15      106.72       99.55     18.37 o
  -6  -4  16      174.28      155.18     18.44 o
   2  -4  16       24.64       19.91     15.29 o
   3  -4  16       26.01       33.33     17.26 o
  -7  -3  16       63.98       54.22     16.93 o
  -6  -3  16        7.73       16.44     14.26 o
  -5  -3  16       64.03       42.41     13.34 o
  -4  -3  16      403.48      390.43     19.12 o
   2  -3  16      280.72      307.56     20.15 o
   3  -3  16      324.88      321.06     21.94 o
   4  -3  16       88.06       88.61     18.62 o
  -7  -2  16      168.14      158.17     20.21 o
  -6  -2  16      498.22      473.57     24.01 o
  -5  -2  16      539.18      517.86     23.02 o
  -4  -2  16      141.33      131.97     14.35 o
  -3  -2  16        8.51       12.98      9.71 o
   2  -2  16        4.80       17.38     13.40 o
   3  -2  16       58.01       50.72     12.19 o
   4  -2  16       83.33       80.91     13.51 o
  -8  -1  16      222.04      204.91     22.15 o
  -7  -1  16      270.59      290.03     23.01 o
  -6  -1  16       17.76       21.54     14.52 o
  -5  -1  16       27.24       20.03     13.47 o
  -4  -1  16      227.07      207.73     16.05 o
  -3  -1  16     1013.40      983.27     24.50 o
  -2  -1  16      486.88      449.42     12.44 o
  -1  -1  16      152.62      170.39     16.82 o
   0  -1  16      121.32      141.96     18.09 o
   2  -1  16      380.61      406.98     36.36 o
   3  -1  16      174.31      178.45     13.41 o
   4  -1  16      205.03      191.80     21.25 o
   5  -1  16       16.34       25.09     17.81 o
  -8   0  16      119.62      112.61     19.57 o
  -7   0  16      250.14      238.33     22.58 o
  -6   0  16      342.93      377.53     22.62 o
  -5   0  16      841.58      859.51     28.51 o
  -4   0  16      361.67      360.92     18.71 o
  -3   0  16        2.85        2.83      9.61 o
  -2   0  16      142.00      135.83     11.64 o
  -1   0  16      301.26      310.03     17.88 o
   0   0  16      521.16      613.49     25.28 o
   1   0  16        9.66       10.90      9.57 o
   2   0  16       10.45       13.80     10.15 o
   3   0  16       12.32        8.07     11.01 o
   4   0  16      190.76      202.61     15.40 o
   5   0  16      510.96      545.33     20.98 o
  -8   1  16      213.00      219.68     16.11 o
  -7   1  16      233.63      258.35     23.91 o
  -6   1  16       11.23       12.60     14.94 o
  -5   1  16       53.87       47.82     13.67 o
  -4   1  16      202.49      207.04     15.87 o
  -3   1  16     1122.41     1008.38     26.05 o
  -2   1  16      456.11      434.35     12.67 o
  -1   1  16      135.51      137.46      9.24 o
   0   1  16      106.07      118.48     10.55 o
   1   1  16      283.33      309.77     14.86 o
   2   1  16      406.79      430.08     17.27 o
   3   1  16      201.85      209.82     20.03 o
   4   1  16      151.67      161.92     15.14 o
  -8   2  16        6.74        9.60     17.84 o
  -7   2  16      159.55      145.76     14.18 o
  -6   2  16      495.92      491.35     26.43 o
  -5   2  16      570.26      594.85     17.08 o
  -4   2  16      178.00      151.20     16.20 o
  -3   2  16       11.19        7.81     11.12 o
  -2   2  16      125.47      117.90      7.73 o
  -1   2  16      599.69      600.99     21.67 o
   0   2  16      444.32      436.79     11.86 o
   1   2  16      157.34      169.70     13.00 o
   2   2  16       11.26       11.34     11.16 o
   3   2  16       93.93      111.09     14.16 o
   4   2  16       57.84       56.39     14.77 o
  -7   3  16       86.73      101.42     19.78 o
  -6   3  16       15.70       14.46     11.87 o
  -5   3  16       78.97       72.48     12.24 o
  -4   3  16      386.70      383.73     24.43 o
  -3   3  16      445.35      422.33     18.59 o
  -2   3  16      244.22      234.02     10.07 o
  -1   3  16       24.49       21.62      6.76 o
   0   3  16       70.98       75.13     10.21 o
   1   3  16      156.24      157.93     10.01 o
   2   3  16      231.09      263.11     17.18 o
   3   3  16      313.29      310.79     19.23 o
   4   3  16       91.87       87.28     22.71 o
  -5   4  16      433.50      407.19     32.82 o
  -4   4  16      161.28      159.51     13.45 o
  -3   4  16      238.66      211.08     13.09 o
  -2   4  16      124.61      123.09     15.15 o
  -1   4  16      205.20      196.58     10.48 o
   0   4  16      264.82      267.63     12.85 o
   1   4  16      189.95      187.13     14.43 o
   2   4  16       16.09       19.51     22.97 o
  -2   5  16      255.87      251.62     21.05 o
  -1   5  16        6.66       10.27     11.14 o
   0   5  16       24.27       24.25     16.28 o
  -6  -3  17       39.32       35.23     15.74 o
  -5  -3  17      139.25      135.49     16.79 o
   2  -3  17      198.73      209.32     19.75 o
   3  -3  17       23.80       20.27     17.91 o
  -7  -2  17      387.44      336.62     23.63 o
  -6  -2  17      207.27      208.84     19.45 o
  -5  -2  17       60.60       47.43     14.51 o
  -4  -2  17        4.54       -4.14     11.60 o
   2  -2  17      176.96      167.58     14.12 o
   3  -2  17      307.51      322.35     17.02 o
  -7  -1  17       15.89       11.29     15.61 o
  -6  -1  17      110.18       78.63     16.45 o
  -5  -1  17      341.05      340.09     20.25 o
  -4  -1  17      597.66      581.53     22.33 o
  -3  -1  17      276.87      264.55     15.84 o
  -2  -1  17       24.18       27.84     11.94 o
  -1  -1  17       13.38       19.22     13.80 o
   1  -1  17      684.32      720.20     25.34 o
   2  -1  17      390.05      393.66     22.29 o
   3  -1  17       72.22       79.62     16.76 o
   4  -1  17        1.73        7.44     13.76 o
  -7   0  17      439.15      441.71     26.95 o
  -6   0  17      646.96      709.72     29.12 o
  -5   0  17       62.56       78.21     16.34 o
  -4   0  17      225.86      225.42     17.08 o
  -3   0  17      137.38      133.39     13.00 o
  -2   0  17      855.11      831.88     26.28 o
  -1   0  17      357.47      372.45     19.82 o
   0   0  17      105.49      139.83     17.75 o
   1   0  17        2.88        4.31     10.48 o
   2   0  17       52.37       67.22     12.44 o
   3   0  17      200.09      211.35     15.50 o
   4   0  17      142.19      149.52     15.51 o
  -7   1  17       14.21       16.40     16.65 o
  -6   1  17       92.95       85.44     17.86 o
  -5   1  17      300.39      305.39     20.78 o
  -4   1  17      506.95      503.35     22.19 o
  -3   1  17      265.79      250.65     16.63 o
  -2   1  17       22.00       18.75      7.43 o
  -1   1  17       26.89       34.35     11.81 o
   0   1  17      394.39      414.07     16.02 o
   1   1  17      766.22      750.61     23.47 o
   2   1  17      363.34      391.61     17.10 o
   3   1  17      102.98      117.09     21.35 o
   4   1  17        0.19       10.67     13.33 o
  -7   2  17      357.20      366.67     23.64 o
  -6   2  17      180.61      204.74     20.86 o
  -5   2  17       36.04       30.59     15.15 o
  -4   2  17        4.35       -3.75     13.40 o
  -3   2  17      427.85      403.49     20.35 o
  -2   2  17      502.85      472.71     18.87 o
  -1   2  17      302.61      293.79     10.35 o
   0   2  17       96.55       90.86     15.58 o
   1   2  17       14.76       14.06     11.09 o
   2   2  17      145.63      143.57     14.26 o
   3   2  17      395.49      434.58     20.49 o
  -6   3  17       30.78       49.01     17.35 o
  -5   3  17      154.51      147.16     12.87 o
  -4   3  17      351.38      339.84     14.44 o
  -3   3  17      212.05      204.82     11.99 o
  -2   3  17       47.47       24.13     12.93 o
  -1   3  17      208.55      209.95     12.53 o
   0   3  17      304.12      308.42     14.39 o
   1   3  17      570.81      586.15     30.90 o
   2   3  17      220.00      261.40     17.29 o
   3   3  17       35.56       36.03     19.45 o
  -5   4  17       32.16       41.02     17.13 o
  -4   4  17       12.64        0.52     15.44 o
  -3   4  17       50.61       60.63     13.04 o
  -2   4  17      260.17      265.72     13.93 o
  -1   4  17      532.35      496.16     15.75 o
   0   4  17       50.05       50.50     11.70 o
   1   4  17       15.74       11.82     19.35 o
  -6  -3  18      253.69      200.77     20.22 o
  -6  -2  18      113.17       96.99     16.89 o
  -5  -2  18       62.75       61.17     14.73 o
  -1  -2  18      115.34       98.81     17.71 o
   0  -2  18       53.92       54.72     18.60 o
   1  -2  18      146.18      144.93     14.79 o
   2  -2  18      244.93      255.97     16.94 o
  -7  -1  18       33.83       51.58     18.21 o
  -6  -1  18      325.76      324.73     22.60 o
  -5  -1  18      533.44      503.10     23.70 o
  -4  -1  18      273.71      277.91     18.01 o
  -1  -1  18      661.66      714.69     27.26 o
   1  -1  18       83.22       99.75     12.27 o
   2  -1  18       36.05       37.16     12.54 o
   3  -1  18       88.96       90.42     14.48 o
  -7   0  18       30.97       40.63     18.98 o
  -6   0  18       40.15       37.16     16.81 o
  -5   0  18       13.81       15.40     14.14 o
  -4   0  18      246.02      232.66     17.59 o
  -3   0  18      492.62      434.04     18.97 o
  -1   0  18        7.00        4.29     13.00 o
   0   0  18       50.40       84.39     11.67 o
   1   0  18       10.32       17.70     11.09 o
   2   0  18      583.80      669.12     68.66 o
   3   0  18      237.30      234.74     31.61 o
  -6   1  18      297.00      280.82     23.11 o
  -5   1  18      615.79      608.44     26.45 o
  -4   1  18      294.50      276.58     19.38 o
  -3   1  18       43.82       27.12     12.45 o
  -2   1  18      189.38      168.80     14.49 o
  -1   1  18      610.36      665.45     24.81 o
   0   1  18      489.83      491.50     17.11 o
   1   1  18       58.44       53.90     11.63 o
   2   1  18       21.68       25.45     12.71 o
   3   1  18       75.49       91.95     15.63 o
  -6   2  18      129.91      101.45     20.14 o
  -5   2  18       49.62       40.27     16.35 o
  -4   2  18      160.74      156.23     18.21 o
  -3   2  18      392.25      368.57     20.44 o
  -2   2  18      468.72      411.92     19.85 o
  -1   2  18       96.43       90.41      8.44 o
   0   2  18       57.02       55.22     11.25 o
   1   2  18      212.38      214.97     15.51 o
   2   2  18      175.73      175.90     16.63 o
   3   2  18      263.62      302.89     25.61 o
  -4   3  18      178.60      161.06     18.93 o
  -3   3  18        1.26        9.49     13.79 o
  -2   3  18       45.62       30.90     13.41 o
  -1   3  18      390.76      336.25     14.64 o
   0   3  18      258.16      241.47     22.32 o
   1   3  18       49.81       29.78     19.90 o
  -4   4  18      187.20      169.45     19.19 o
  -2   4  18      201.72      198.49     20.20 o
  -1   4  18       48.30       39.86     11.05 o
   0   4  18       21.12       19.56     15.09 o
  -6  -2  19       16.34       12.79     15.67 o
  -1  -2  19        0.96        9.91     16.34 o
   1  -2  19      523.86      599.51     21.11 o
  -6  -1  19      146.02      145.21     19.16 o
  -5  -1  19       19.76       18.34     14.51 o
  -1  -1  19      430.89      457.76     24.11 o
   0  -1  19      103.21      112.66     20.07 o
   1  -1  19       46.57       46.40     12.29 o
   2  -1  19       53.51       70.27     20.63 o
  -6   0  19        5.12        0.38     17.54 o
  -5   0  19       27.99       34.55     15.50 o
  -4   0  19      219.04      215.24     17.38 o
  -1   0  19       47.66       46.19     15.58 o
   0   0  19      973.48      994.23     25.91 o
   1   0  19      811.47      823.43     22.89 o
   2   0  19      233.62      235.24     29.92 o
  -6   1  19      148.69      141.11     20.42 o
  -5   1  19        4.01        5.76     15.13 o
  -4   1  19       44.90       36.04     14.38 o
  -3   1  19       44.12       46.27     13.49 o
  -1   1  19      482.65      470.63     16.43 o
   0   1  19       84.96       90.17     12.04 o
   1   1  19       48.16       44.15     12.61 o
   2   1  19       61.26       50.25     14.58 o
  -5   2  19      194.80      190.10     21.42 o
  -4   2  19      248.87      244.14     20.11 o
  -3   2  19      184.91      153.42     16.69 o
  -2   2  19       49.88       45.61     13.17 o
  -1   2  19        3.03        5.20     14.11 o
   0   2  19      197.27      181.17     14.56 o
   1   2  19      560.23      578.44     35.37 o
   2   2  19      320.69      321.81     25.49 o
  -3   3  19      121.82      106.48     17.05 o
  -2   3  19      184.28      196.47     18.12 o
  -1   3  19      246.93      231.01     13.50 o
   0   3  19      193.36      145.78     20.65 o
  -1  -2  20      262.61      276.87     23.90 o
   0  -2  20      250.79      268.16     25.27 o
  -5  -1  20       35.73       28.14     14.90 o
  -1  -1  20       34.96       37.08     16.04 o
   0  -1  20       11.85       24.03     18.05 o
  -5   0  20      653.66      584.04     25.98 o
  -4   0  20      152.50      128.62     16.37 o
  -1   0  20       32.91       41.81     16.41 o
   0   0  20      151.64      166.70     14.26 o
   1   0  20       34.44       39.92     21.01 o
  -5   1  20       46.21       35.31     16.63 o
  -4   1  20      323.69      271.14     20.55 o
  -3   1  20      573.56      516.36     22.80 o
  -1   1  20       51.86       51.31     11.41 o
   0   1  20        9.67        8.34     11.69 o
  -4   2  20       40.78       31.66     15.52 o
  -3   2  20       36.35       29.32     14.64 o
   0   2  20      237.74      222.79     16.03 o
  -4   1  21      139.61      141.72     17.97 o
  -2   1  21        2.22       -2.66     18.00 o
 
